# Supplementary material for: Characterisation of genes differentially expressed in macrophages by virulent and attenuated Mycobacterium tuberculosisthrough RNA-Seq analysis
Source: Sci Rep. 2019 Mar 11;9:4027. doi: 10.1038/s41598-019-40814-0 (PMC6411972; doi:10.1038/s41598-019-40814-0)
Supplement: Supplementary file 2 — Supplementary Table S1 [file 41598_2019_40814_MOESM2_ESM.xlsx]

## Sheet: TableS1
Table S1. Gene expression consistency of Replicates
Gene expression consistency was defined Spearman's correlation coefficient (rho) of expressed gene set of each biological replicates.
Sample	# of genes	Rho
Control	9809	0.977443
H37Ra	9491	0.952293
H37Rv	9628	0.982426
