# Supplementary material for: Characterisation of genes differentially expressed in macrophages by virulent and attenuated Mycobacterium tuberculosisthrough RNA-Seq analysis
Source: Sci Rep. 2019 Mar 11;9:4027. doi: 10.1038/s41598-019-40814-0 (PMC6411972; doi:10.1038/s41598-019-40814-0)
Supplement: Supplementary file 3 — Supplementary Table S2 [file 41598_2019_40814_MOESM3_ESM.xlsx]

## Sheet: TableS2
Table S2. Results of gene Ontology analyses (DAVID; FDR < 0.05)
KEGG Pathway
Category	Term	Count	P-value	Fold Enrichment	FDR	Genes
KEGG_PATHWAY	mmu05168:Herpes simplex infection	43	2.94524e-15	4.1133	3.89688e-12	IFIH1, CCL2, TNF, C3, NFKBIB, PML, OAS3, TLR2, TLR3, NFKBIA, OAS2, DAXX, CFP, CASP3, MYD88, TAP2, TAP1, IL1B, FAS, PILRA, H2-K1, SP100, H2-M3, SOCS3, H2-M2, CYCS, STAT1, H2-Q7, STAT2, DDX58, IRF9, IKBKE, IFIT1, H2-T9, IRF7, JUN, H2-EB1, H2-T22, JAK2, OAS1A, EIF2AK2, OAS1G, IFIT1BL1
KEGG_PATHWAY	mmu05164:Influenza A	34	1.20827e-11	3.95611	1.56965e-08	IFIH1, CCL2, TNF, NFKBIB, PML, OAS3, RSAD2, TLR3, NFKBIA, OAS2, CXCL10, MYD88, IL1B, FAS, MX2, IL1A, ICAM1, SOCS3, CYCS, FDPS, NLRP3, STAT1, STAT2, DDX58, IRF9, IKBKE, IRF7, JUN, H2-EB1, JAK2, OAS1A, EIF2AK2, OAS1G, ADAR
KEGG_PATHWAY	mmu04668:TNF signaling pathway	25	5.07118e-10	4.56351	6.58795e-07	CXCL1, CCL2, TNF, PTGS2, MMP9, CXCL2, NFKBIA, GM5431, CXCL10, CASP3, CASP7, BCL3, IL1B, MLKL, FAS, ICAM1, CFLAR, CEBPB, SOCS3, IFI47, MMP14, BIRC3, ATF4, JUN, TNFAIP3
KEGG_PATHWAY	mmu05162:Measles	27	2.45229e-09	3.95012	3.18576e-06	IFIH1, NFKBIB, OAS3, TLR2, NFKBIA, OAS2, MYD88, IL1B, IL2RG, FAS, MX2, IL1A, CD28, STAT1, STAT3, STAT2, IRF9, DDX58, IKBKE, FCGR2B, IRF7, JAK2, OAS1A, EIF2AK2, TNFAIP3, OAS1G, ADAR
KEGG_PATHWAY	mmu05140:Leishmaniasis	17	6.23809e-08	5.28512	8.10388e-05	TNF, PTGS2, C3, MARCKSL1, NCF1, NFKBIB, TLR2, NFKBIA, STAT1, FCGR1, ITGAM, MYD88, JUN, H2-EB1, IL1B, JAK2, IL1A
KEGG_PATHWAY	mmu04145:Phagosome	27	4.57288e-07	3.08745	0.000594059	RAB7B, MSR1, C3, TLR2, ITGB5, ITGAM, MARCO, TAP2, TAP1, THBS1, ATP6V0D2, H2-K1, MRC1, H2-M3, NCF1, H2-M2, FCGR1, H2-Q7, CYBB, CD36, TFRC, FCGR2B, H2-T9, H2-EB1, H2-T22, ATP6V0A1, CD14
KEGG_PATHWAY	mmu00100:Steroid biosynthesis	9	1.72284e-06	9.42485	0.00223811	CYP51, SC5D, MSMO1, LIPA, SQLE, LSS, HSD17B7, NSDHL, DHCR24
KEGG_PATHWAY	mmu05134:Legionellosis	14	3.37043e-06	4.88696	0.00437843	CXCL1, TNF, C3, CYCS, CXCL2, TLR2, NFKBIA, NFKB2, ITGAM, CASP3, MYD88, CASP7, IL1B, CD14
KEGG_PATHWAY	mmu05203:Viral carcinogenesis	30	3.94635e-06	2.58401	0.00512656	HIST1H4K, IL6ST, C3, NFKBIA, NFKB2, SRC, CASP3, HIST1H4A, HIST1H4F, ATP6V0D2, HIST1H4H, H2-K1, HIST1H2BB, SP100, H2-M3, H2-M2, HIST1H2BH, H2-Q7, STAT3, HDAC5, IRF9, ATF4, YWHAH, H2-T9, IRF7, CCR3, JUN, H2-T22, RBPJ, EIF2AK2
KEGG_PATHWAY	mmu05322:Systemic lupus erythematosus	22	1.21817e-05	2.97777	0.015824	HIST1H2AB, HIST1H2BB, HIST2H3B, TNF, HIST1H4K, C3, HIST1H2BH, CD40, FCGR1, TRIM21, HIST1H4A, HIST1H3A, H2-EB1, HIST1H3B, HIST1H3C, HIST1H4F, HIST1H2AK, HIST1H3E, HIST1H3G, HIST1H4H, CD28, HIST1H3I
KEGG_PATHWAY	mmu04380:Osteoclast differentiation	20	1.44866e-05	3.15824	0.0188178	FOSL2, TNF, SOCS3, NCF1, PPARG, RELB, SOCS1, NFKBIA, NFKB2, STAT1, FCGR1, STAT2, IRF9, CYBB, FCGR2B, JUN, IL1B, TREM2, IL1A, LCP2
KEGG_PATHWAY	mmu05144:Malaria	12	1.83674e-05	4.97423	0.0238584	ITGAL, ICAM1, SDC1, CCL2, CD36, TNF, MYD88, MET, TLR2, IL1B, CD40, THBS1
KEGG_PATHWAY	mmu05152:Tuberculosis	24	2.09586e-05	2.71321	0.0272238	MRC1, CEBPB, TNF, C3, CYCS, TLR2, STAT1, FCGR1, SRC, ITGAM, LSP1, CASP3, MYD88, FCGR2B, CLEC4E, H2-EB1, IL1B, ATP6V0A1, JAK2, ATP6V0D2, CALM2, CD14, IL1A, HSPA9
KEGG_PATHWAY	mmu04064:NF-kappa B signaling pathway	17	2.2079e-05	3.48709	0.028679	ICAM1, CFLAR, TNF, PTGS2, RELB, NFKBIA, NFKB2, CD40, BIRC3, CCL4, DDX58, BCL2A1D, MYD88, BCL2A1A, IL1B, TNFAIP3, CD14
KEGG_PATHWAY	mmu05169:Epstein-Barr virus infection	27	2.46099e-05	2.49868	0.0319659	ITGAL, FGR, NFKBIE, NFKBIB, NFKBIA, NFKB2, ENTPD1, PSMD7, H2-K1, ICAM1, H2-M3, H2-M2, RELB, CD40, H2-Q7, STAT3, HDAC5, DDX58, CD38, YWHAH, PSMC5, H2-T9, JUN, H2-T22, EIF2AK2, RBPJ, TNFAIP3
KEGG_PATHWAY	mmu05202:Transcriptional misregulation in cancer	23	2.54004e-05	2.7568	0.0329925	MEF2C, CEBPA, NFKBIZ, HIST2H3B, CEBPB, MMP9, PPARG, MET, PML, IGF1, CD40, FCGR1, ITGAM, BCL2A1D, NUPR1, BCL2A1A, HIST1H3A, HIST1H3B, HIST1H3C, HIST1H3E, HIST1H3G, CD14, HIST1H3I
Biological Process
Category	Term	Count	P-value	Fold Enrichment	FDR	Genes
GOTERM_BP_DIRECT	GO:0002376~immune system process	85	2.2735e-40	5.80749	4.11463e-37	APOBEC3, CADM1, TLR2, TLR3, HP, TNFSF13, CD1D1, ISG20, CFP, MARCO, NLRC5, TMEM173, MYD88, CASP4, NOD1, CLEC4E, SMPDL3B, OASL2, CFH, ERAP1, CLEC4D, MX1, MX2, H2-K1, DBNL, ADGRE1, GBP5, BST2, HERC6, CD40, NLRP3, CLEC4N, SERPINA3G, SLPI, EIF2AK2, CLEC5A, CD300LB, SEMA4A, CD300LD, IFIH1, FGR, C3, IFITM3, GSDMD, IL4RA, OAS3, TFEB, PML, RSAD2, OAS2, SP110, SRC, MEFV, TAP2, TAP1, IIGP1, DHX58, ZBP1, IRG…
GOTERM_BP_DIRECT	GO:0045087~innate immune response	66	1.39182e-23	4.3177	2.51893e-20	APOBEC3, TLR2, TLR3, NFKB2, CD1D1, ISG20, CFP, MARCO, NLRC5, TMEM173, MYD88, CASP4, NOD1, SMPDL3B, CLEC4E, OASL2, CFH, CLEC4D, MX1, MX2, MATK, BST2, RELB, HERC6, NLRP3, CLEC4N, SLPI, OAS1A, TREM2, EIF2AK2, CLEC5A, IFIH1, FGR, C3, IFITM3, GSDMD, PML, OAS3, RSAD2, SP110, OAS2, SRC, MEFV, IIGP1, DHX58, ZBP1, IRGM1, LGALS3, CFB, HCK, ANXA1, MSRB1, FCGR1, TRIM21, DDX58, LCN2, IFIT3, IFIT2, CYBB, CD55,…
GOTERM_BP_DIRECT	GO:0009615~response to virus	29	2.1244e-19	9.03415	3.84478e-16	MEF2C, IFIH1, TNF, IFITM3, OAS3, RSAD2, TLR3, OAS2, SRC, CXCL10, ISG20, IRAK3, MYD88, OASL2, DDX60, BCL3, MX1, MX2, DHX58, BST2, LCN2, IFIT3, DDX58, IFIT2, IFIT1, OAS1A, STMN1, EIF2AK2, ADAR
GOTERM_BP_DIRECT	GO:0051607~defense response to virus	38	1.76872e-18	5.95437	3.20106e-15	APOBEC3, IFIH1, IFITM3, SLFN9, PML, OAS3, SLFN8, RSAD2, TLR3, OAS2, ISG20, CXCL10, NLRC5, TAGAP, TMEM173, ISG15, OASL2, DDX60, MX1, MX2, DHX58, ZBP1, BST2, TRIM34A, IFIT3B, CD40, NLRP3, STAT2, DDX58, IFIT3, IFIT2, IFIT1, IRF1, OAS1A, EIF2AK2, OAS1G, IFIT1BL1, ADAR
GOTERM_BP_DIRECT	GO:0006954~inflammatory response	52	5.23528e-17	3.95561	9.47492e-14	PTGS2, AIF1, PPARG, TLR2, TLR3, NFKB2, CXCL10, CCRL2, CASP4, MYD88, SMPDL3B, IL1B, FAS, ADAM8, IL1A, NFKBIZ, GBP5, NCF1, RELB, CD40, NLRP3, SDC1, CCR3, PLA2G7, TNFAIP3, CXCL1, CCL3, CCL2, TNF, CYSLTR1, C3, GSDMD, CXCL2, CCL9, FPR1, PF4, PXK, FPR2, CCL4, CCL7, CCL6, MEFV, CNR2, THBS1, LIPA, HCK, ANXA1, HDAC5, CYBB, JAK2, IGFBP4, CD14
GOTERM_BP_DIRECT	GO:0035458~cellular response to interferon-beta	20	9.389e-17	12.7648	1.9984e-13	IRGM1, GBP6, IRGM2, PNPT1, IFI47, TREX1, TLR3, GM5431, STAT1, IFIT3, IFIT1, TMEM173, IGTP, IRF1, IIGP1, IFI203, GBP3, GM4951, GBP2, IFI204
GOTERM_BP_DIRECT	GO:0006955~immune response	38	1.84644e-11	3.65581	3.34173e-08	CXCL1, CCL3, TNF, CCL2, TNFSFM13, CXCL2, CCL9, OAS3, TLR2, TNFSF13, PF4, TNFSF12, OAS2, CCL4, CCL7, CCL6, CXCL10, MYD88, CLEC4E, OASL2, IL1B, FAS, THBS1, NFIL3, IL1A, CD28, H2-K1, MARCH1, SERPINB9, CBLB, CD36, FCGR2B, P2RY14, CD274, H2-EB1, SLPI, OAS1G, LCP2
GOTERM_BP_DIRECT	GO:0042832~defense response to protozoan	13	3.98911e-10	11.3394	7.21958e-07	BATF, GBP7, CCDC88B, GBP6, IRGM2, BATF2, GBP9, IL4RA, IIGP1, BCL3, CD40, GBP3, GBP2
GOTERM_BP_DIRECT	GO:0006629~lipid metabolic process	48	7.93238e-10	2.73651	1.43562e-06	CYP51, SC5D, PGS1, APOC4-APOC2, PTGS2, SGMS2, MVD, LDLR, HMGCR, C3, NAAA, CERS6, HMGCS1, APOC2, LSS, PMVK, HADHB, GPX1, ACSL1, SMPDL3B, PTGES, FASN, MGLL, ETNK1, ACAA1A, ACSL4, HPGDS, HSD17B7, ACSL5, NSDHL, DHCR24, SCD1, LPL, NCEH1, SCD2, MSMO1, LIPA, IL1RN, FDPS, FADS2, ACLY, LPCAT2, LPIN1, DAGLB, PLA2G4A, PLA2G7, MVK, AACS
GOTERM_BP_DIRECT	GO:0045071~negative regulation of viral genome replication	13	9.70704e-10	10.6307	1.7568e-06	APOBEC3, TNF, BST2, ISG15, IFITM3, OAS3, SLPI, RSAD2, PARP10, EIF2AK2, MX2, ISG20, ADAR
GOTERM_BP_DIRECT	GO:0016126~sterol biosynthetic process	12	1.72262e-09	11.6302	3.11764e-06	CYP51, SC5D, MSMO1, MVD, HMGCR, SQLE, FDPS, HMGCS1, MVK, PMVK, NSDHL, DHCR24
GOTERM_BP_DIRECT	GO:0006334~nucleosome assembly	21	2.05213e-09	5.2839	3.71398e-06	H1F0, HIST2H3B, HIST1H2BB, HIST1H1E, HIST1H1D, HIST1H4K, HIST1H1C, HIST1H1B, HIST1H1A, HIST1H2BH, DAXX, HIST1H4A, CENPA, HIST1H3A, HIST1H3B, HIST1H4F, HIST1H3C, HIST1H3E, HIST1H3G, HIST1H3I, HIST1H4H
GOTERM_BP_DIRECT	GO:0032776~DNA methylation on cytosine	12	1.43165e-08	9.81295	2.59103e-05	HIST2H3B, DNMT3A, HIST1H4K, HIST1H4A, HIST1H3A, HIST1H3B, HIST1H4F, HIST1H3C, HIST1H3E, HIST1H3G, HIST1H3I, HIST1H4H
GOTERM_BP_DIRECT	GO:0006695~cholesterol biosynthetic process	12	1.43165e-08	9.81295	2.59103e-05	CYP51, MVD, HMGCR, FDPS, HMGCS1, LSS, MVK, IDI1, PMVK, HSD17B7, NSDHL, DHCR24
GOTERM_BP_DIRECT	GO:0071222~cellular response to lipopolysaccharide	28	3.04435e-08	3.50574	5.50972e-05	MEF2C, TSPO, TNF, CCL2, NFKBIB, CXCL2, SRC, CXCL10, CMPK2, PDE4B, TNIP3, MRC1, ICAM1, GBP6, CEBPB, STAP1, CD40, NLRP3, STAT1, HDAC5, LCN2, CD36, CXCL16, JAK2, TNFAIP3, CD300LB, GBP2, CD14
GOTERM_BP_DIRECT	GO:0071346~cellular response to interferon-gamma	16	3.08006e-08	6.15715	5.57434e-05	MRC1, GBP7, CCL3, GBP6, CCL2, GBP5, AIF1, GBP9, CCL9, TLR3, CCL4, H2-Q7, CCL7, CCL6, GBP3, GBP2
GOTERM_BP_DIRECT	GO:0032496~response to lipopolysaccharide	26	1.39964e-07	3.45363	0.000253309	CXCL1, TNF, PTGS2, CXCL2, TLR2, NFKBIA, PF4, NFKB2, CXCL10, GCH1, IRAK3, MYD88, PTGES, CNR2, IL1B, FAS, CEBPB, CD40, SPARC, STAT1, LGALS9, SOD2, JUN, SLPI, JAK2, EIF2AK2
GOTERM_BP_DIRECT	GO:0070374~positive regulation of ERK1 and ERK2 cascade	25	2.22068e-07	3.47977	0.000401903	CFLAR, ICAM1, CCL3, NRP1, CCL2, HMGCR, C3, CCL9, TLR2, CCL4, SCIMP, CCL7, GAS6, SRC, CCL6, CD36, NOD1, RASGRP1, JUN, NPTN, IL1B, ADRA1A, RAPGEF2, TREM2, IL1A
GOTERM_BP_DIRECT	GO:0006335~DNA replication-dependent nucleosome assembly	11	2.56102e-07	8.72262	0.000463497	HIST2H3B, HIST1H4K, HIST1H4A, HIST1H3A, HIST1H3B, HIST1H4F, HIST1H3C, HIST1H3E, HIST1H3G, HIST1H3I, HIST1H4H
GOTERM_BP_DIRECT	GO:0045815~positive regulation of gene expression, epigenetic	11	2.56102e-07	8.72262	0.000463497	HIST2H3B, HIST1H4K, HIST1H4A, HIST1H3A, HIST1H3B, HIST1H4F, HIST1H3C, HIST1H3E, HIST1H3G, HIST1H3I, HIST1H4H
GOTERM_BP_DIRECT	GO:0050715~positive regulation of cytokine secretion	11	3.50475e-07	8.46608	0.000634295	CD36, TNF, CADM1, CLEC4E, FGR, TLR2, CLEC5A, SRC, CLEC4N, CD14, IL1A
GOTERM_BP_DIRECT	GO:0034097~response to cytokine	16	3.56765e-07	5.16896	0.000645679	PTGS2, IL6ST, RELB, PML, SERPINA3F, SPARC, NFKB2, STAT1, TIMP2, STAT3, SERPINA3G, PTGES, JUN, CXCL16, CD274, SKIL
GOTERM_BP_DIRECT	GO:0006694~steroid biosynthetic process	14	4.80809e-07	5.90887	0.000870174	CYP51, TSPO, SC5D, MSMO1, MVD, HMGCR, HMGCS1, FDPS, LSS, PMVK, MVK, HSD17B7, DHCR24, NSDHL
GOTERM_BP_DIRECT	GO:0006935~chemotaxis	19	5.20462e-07	4.21347	0.000941938	CCL3, CCL2, CYSLTR1, CMKLR1, CXCL2, CCL9, FPR1, PF4, FPR2, CCL4, CCL7, LGALS9, CCL6, CXCL10, LSP1, CCRL2, CXCR4, CCR3, CXCL16
GOTERM_BP_DIRECT	GO:0050729~positive regulation of inflammatory response	14	5.84902e-07	5.81508	0.00105856	PLA2G4A, CCL3, TNF, CCL2, LDLR, CCL9, TGM2, TLR2, TLR3, JAK2, ADAM8, CCL4, CCL7, CCL6
GOTERM_BP_DIRECT	GO:0051290~protein heterotetramerization	12	1.14609e-06	6.68116	0.0020742	HIST2H3B, HIST1H4K, HIST1H4A, HIST1H3A, HIST1H3B, HIST1H4F, HIST1H3C, HIST1H3E, HIST1H3G, HIST1H3I, HIST1H4H, ANXA2
GOTERM_BP_DIRECT	GO:0032760~positive regulation of tumor necrosis factor production	13	1.86885e-06	5.7658	0.00338223	CCL3, CCL2, CD36, NOD1, MYD88, RASGRP1, TLR2, TLR3, PF4, JAK2, CCL4, CD14, LGALS9
GOTERM_BP_DIRECT	GO:0006898~receptor-mediated endocytosis	13	2.25587e-06	5.66971	0.00408264	MRC1, DBNL, MSR1, IFITM3, FCGR1, SCARF1, MARCO, CD36, FCGR2B, TFRC, CD300A, CXCL16, CD14
GOTERM_BP_DIRECT	GO:0060968~regulation of gene silencing	7	4.12089e-06	14.0904	0.0074578	HIST2H3B, HIST1H3A, HIST1H3B, HIST1H3C, HIST1H3E, HIST1H3G, HIST1H3I
GOTERM_BP_DIRECT	GO:0002237~response to molecule of bacterial origin	7	4.12089e-06	14.0904	0.0074578	CXCL1, H2-M3, TAP2, CXCL2, TLR2, TNFAIP3, CD14
GOTERM_BP_DIRECT	GO:0008630~intrinsic apoptotic signaling pathway in response to DNA damage	12	4.93911e-06	5.81508	0.00893852	PGAP2, IER3, IKBKE, CRIP1, BCL2A1D, TNF, BCL2A1A, PML, PNP, BCL2L11, SOD2, FNIP2
GOTERM_BP_DIRECT	GO:0000183~chromatin silencing at rDNA	12	5.96331e-06	5.70935	0.010792	HIST2H3B, SAP30, HIST1H4K, HIST1H4A, HIST1H3A, HIST1H3B, HIST1H4F, HIST1H3C, HIST1H3E, HIST1H3G, HIST1H3I, HIST1H4H
GOTERM_BP_DIRECT	GO:0043066~negative regulation of apoptotic process	45	6.63824e-06	2.08048	0.0120133	IER3, HMGCR, AIF1, MMP9, PRDX5, PINK1, ASNS, DAXX, ADA, SRC, CITED2, GPX1, CASP3, BCL3, MICAL1, FAS, THBS1, ANGPTL4, DHCR24, CFLAR, SGK1, PDXK, LGALS3, SOCS3, HCK, IL1RN, PIM1, IGF1, GAS6, STAT3, SOD2, IFIT3, CD38, SERPINB9, YWHAH, HIF1A, BCL2A1A, PSMD10, JUN, SERPINB2, JAK2, EIF2AK2, SLC40A1, CLEC5A, ADAR
GOTERM_BP_DIRECT	GO:0042493~response to drug	32	6.84435e-06	2.47012	0.0123863	CCL3, TSPO, PTGS2, MMP9, PPARG, GNA12, HMGCS1, TIMP2, GCLM, ADA, SRC, MTHFR, ACSL1, PLIN2, THBS1, RASA1, ICAM1, DNMT3A, LPL, PAPD7, ANXA1, DPYSL2, STAT1, STAT3, SOD2, LCN2, HDAC5, CD38, CYBB, JUN, ADRA1A, AACS
GOTERM_BP_DIRECT	GO:0006915~apoptotic process	45	7.95793e-06	2.06588	0.0144014	STEAP3, MEF2C, TNF, CADM1, YPEL3, PML, 1600014C10RIK, SP110, TNFSF12, FOXO3, DAXX, IRAK3, GPX1, CASP3, TMEM173, ECE1, NOD1, MYD88, GHITM, CASP7, RHOB, XAF1, FAS, HIP1, RNF144B, CFLAR, SGK1, NCF1, RMDN3, CYCS, PIM1, BIRC3, STAT1, BCL2L11, ELMO2, LSP1, LCN2, IFIT2, SERPINA3G, BCL2A1A, PSMD10, GADD45G, IRF1, TNFAIP3, DRAM1
GOTERM_BP_DIRECT	GO:0044406~adhesion of symbiont to host	6	8.84403e-06	17.4452	0.0160049	ICAM1, GBP7, GBP6, GBP9, GBP3, GBP2
GOTERM_BP_DIRECT	GO:0071347~cellular response to interleukin-1	14	9.69887e-06	4.57938	0.0175518	ICAM1, CCL3, CCL2, CEBPB, CXCL2, SAA3, CCL9, CCL4, TANK, CCL7, CCL6, LCN2, HIF1A, IRF1
GOTERM_BP_DIRECT	GO:0030593~neutrophil chemotaxis	13	1.03806e-05	4.93018	0.0187854	CXCL1, CCL3, CCL2, LGALS3, CXCL2, PDE4B, CCL9, IL1B, CSF3R, CCL4, CCL7, ITGAM, CCL6
GOTERM_BP_DIRECT	GO:0050830~defense response to Gram-positive bacterium	15	1.10899e-05	4.22062	0.0200688	SCD1, GBP7, GBP6, TNF, FGR, NCF1, HCK, GBP9, GSDMD, TLR2, MYD88, NOD1, CD36, GBP3, GBP2
GOTERM_BP_DIRECT	GO:0032481~positive regulation of type I interferon production	7	1.1256e-05	12.2117	0.0203693	TMEM173, MYD88, IRF7, IRF1, TLR3, DHX58, CD14
GOTERM_BP_DIRECT	GO:0002479~antigen processing and presentation of exogenous peptide antigen via MHC class I, TAP-dependent	9	1.19842e-05	7.85036	0.0216871	H2-K1, PSMB10, PSMA5, PSMA3, PSMA7, H2-Q7, PSMB8, TAPBP, PSMB9
GOTERM_BP_DIRECT	GO:0031663~lipopolysaccharide-mediated signaling pathway	9	1.56158e-05	7.59712	0.028258	CCL3, CCL2, TNF, MYD88, IL1B, NFKBIA, STAT1, TREM2, CD14
GOTERM_BP_DIRECT	GO:0051092~positive regulation of NF-kappaB transcription factor activity	16	1.6547e-05	3.84116	0.0299428	ICAM1, CFLAR, RAB7B, TNF, TLR2, PRKCH, TLR3, CD40, NLRP3, IRAK3, MYD88, NOD1, IL1B, EIF2AK2, ADAM8, RNF31
GOTERM_BP_DIRECT	GO:0042127~regulation of cell proliferation	24	2.08076e-05	2.76665	0.0376513	CEBPA, SGK1, TNF, PTGS2, FGR, HCK, CXCL2, IL4RA, ANXA1, NFKBIA, IGF1, PF4, SPARC, JAG1, SRC, CXCL10, PLA2G4A, HIF1A, MYD88, NDRG1, FAS, RBPJ, RAPGEF2, MATK
GOTERM_BP_DIRECT	GO:0097192~extrinsic apoptotic signaling pathway in absence of ligand	10	2.34384e-05	6.23045	0.0424108	LCN2, CASP3, BCL2A1D, BCL2A1A, IL1B, IGF1, FAS, FOXO3, BCL2L11, IL1A
GOTERM_BP_DIRECT	GO:0071407~cellular response to organic cyclic compound	13	2.49614e-05	4.53576	0.045166	MEF2C, CEBPA, TMEM173, CCL3, CEBPB, TNF, MSR1, PPARG, SOCS1, IL1B, NFKBIA, STAT1, STAT3
GOTERM_BP_DIRECT	GO:0008299~isoprenoid biosynthetic process	7	2.60679e-05	10.775	0.0471676	MVD, HMGCR, FDPS, HMGCS1, MVK, IDI1, PMVK
Molecular Function
Category	Term	Count	P-value	Fold Enrichment	FDR	Genes
GOTERM_MF_DIRECT	GO:0005515~protein binding	221	1.94336e-08	1.39588	3.05569e-05	MEF2C, S100A4, GDF3, S100A6, CADM1, AIF1, IL6ST, CITED2, MYD88, ISG15, CLEC4E, WWP1, FAS, ADAM8, DBNL, GBP5, ATRNL1, NCF1, AARS, PIM1, PTPRS, CD40, BCL2L11, TANK, CLEC4N, GLUL, CD36, JUN, CCR3, EIF2AK2, RAB10, CLEC5A, TDRD7, NFKBIB, NFKBIA, TXN1, KCNJ2, SERPINH1, LGALS3BP, MOV10, CACYBP, SLC31A2, SLC31A1, HIP1, UNC119, DNMT3A, OSBPL8, LGALS3, TREX1, UBE2L6, SYNE1, AIDA, CD300A, BCL2A1A, RBPJ, ADA…
GOTERM_MF_DIRECT	GO:0008009~chemokine activity	11	1.19867e-05	5.92302	0.018846	CXCL1, CCL3, CCL2, CXCL16, CXCL2, CCL9, PF4, CCL4, CCL7, CCL6, CXCL10
Cellular Component
Category	Term	Count	P-value	Fold Enrichment	FDR	Genes
GOTERM_CC_DIRECT	GO:0016020~membrane	379	8.02596e-23	1.49559	1.13755e-19	SLC9A9, SC5D, S100A6, CADM1, PTGS2, SGMS2, AIF1, GBGT1, IL6ST, DNAJB14, SLC26A11, ACBD5, CLEC4E, WWP1, ERAP1, CLEC4D, FAS, RAPGEF2, ADAM8, RAB20, DBNL, GBP6, F10, GBP5, ATRNL1, NCF1, AARS, IFI47, PTPRS, CD40, LPCAT2, BCL2L11, CLEC4N, CD38, OLFR56, CD36, LPAR5, ASCC3, PARP14, CCR3, RARS, NPTN, TMEM170B, PMP22, RAB10, EIF2AK2, CLEC5A, TPST1, ORAI2, RTP4, ENPP4, GSDMD, MMD, PXK, OAS2, KCNJ2, ADA, GP…	SLC9A9, SC5D, S100A6, CADM1, PTGS2, SGMS2, AIF1, GBGT1, IL6ST, DNAJB14, SLC26A11, ACBD5, CLEC4E, WWP1, ERAP1, CLEC4D, FAS, RAPGEF2, ADAM8, RAB20, DBNL, GBP6, F10, GBP5, ATRNL1, NCF1, AARS, IFI47, PTPRS, CD40, LPCAT2, BCL2L11, CLEC4N, CD38, OLFR56, CD36, LPAR5, ASCC3, PARP14, CCR3, RARS, NPTN, TMEM170B, PMP22, RAB10, EIF2AK2, CLEC5A, TPST1, ORAI2, RTP4, ENPP4, GSDMD, MMD, PXK, OAS2, KCNJ2, ADA, GP…
GOTERM_CC_DIRECT	GO:0070062~extracellular exosome	191	1.67879e-21	1.97251	2.37942e-18	S100A4, S100A6, TSPO, GDA, ALDH1L1, CADM1, IL6ST, MMP9, SLC7A8, TNFSF13, COX5A, PNP, SLC26A11, DNASE1L1, GHITM, WWP1, TGFBI, SLC2A1, CFH, IL1B, ERAP1, RNF149, FAS, DBNL, GBP6, PDXK, BST2, BST1, BAIAP2, GBP9, AARS, PTPRS, MFGE8, CD40, CD38, GLUL, PSMA5, VAMP8, RARS, PSMA3, SLC37A2, COL1A2, MVK, STMN1, CPD, RAB10, TNFAIP3, ITGAL, HIST1H4K, ASS1, FGR, IFITM3, ENPP4, ITGB5, APOC2, TXN1, PSMA7, ACAT2,…	S100A4, S100A6, TSPO, GDA, ALDH1L1, CADM1, IL6ST, MMP9, SLC7A8, TNFSF13, COX5A, PNP, SLC26A11, DNASE1L1, GHITM, WWP1, TGFBI, SLC2A1, CFH, IL1B, ERAP1, RNF149, FAS, DBNL, GBP6, PDXK, BST2, BST1, BAIAP2, GBP9, AARS, PTPRS, MFGE8, CD40, CD38, GLUL, PSMA5, VAMP8, RARS, PSMA3, SLC37A2, COL1A2, MVK, STMN1, CPD, RAB10, TNFAIP3, ITGAL, HIST1H4K, ASS1, FGR, IFITM3, ENPP4, ITGB5, APOC2, TXN1, PSMA7, ACAT2,…
GOTERM_CC_DIRECT	GO:0005829~cytosol	128	5.45109e-14	1.98136	7.72604e-11	MEF2C, S100A6, AIF1, FOXO3, PNP, CIPC, NLRC5, STARD4, MYD88, SLC2A1, PDE4B, IL1B, RAPGEF2, FNDC3A, IL1A, RNF31, DBNL, PDXK, SOCS3, NCF1, BAIAP2, SOCS1, RELB, AARS, HIF1A, PSMA5, VAMP8, JUN, PSMA3, MVK, STMN1, GBP3, CCL3, FGR, MVD, NFKBIB, GSDMD, UBA7, HMGCS1, APOC2, NFKBIA, TXN1, DENND2A, PSMA7, ACAT2, ADA, SRC, CMPK2, NDRG1, ARHGDIB, OSBPL3, TREX1, PSMB8, PSMB9, LCN2, HDAC5, DDX58, PLA2G4A, RGS1…	MEF2C, S100A6, AIF1, FOXO3, PNP, CIPC, NLRC5, STARD4, MYD88, SLC2A1, PDE4B, IL1B, RAPGEF2, FNDC3A, IL1A, RNF31, DBNL, PDXK, SOCS3, NCF1, BAIAP2, SOCS1, RELB, AARS, HIF1A, PSMA5, VAMP8, JUN, PSMA3, MVK, STMN1, GBP3, CCL3, FGR, MVD, NFKBIB, GSDMD, UBA7, HMGCS1, APOC2, NFKBIA, TXN1, DENND2A, PSMA7, ACAT2, ADA, SRC, CMPK2, NDRG1, ARHGDIB, OSBPL3, TREX1, PSMB8, PSMB9, LCN2, HDAC5, DDX58, PLA2G4A, RGS1…
GOTERM_CC_DIRECT	GO:0005737~cytoplasm	324	2.96826e-11	1.34932	4.20703e-08	MEF2C, GDF3, S100A6, PLEKHM2, PTGS2, AIF1, CITED2, ISG20, MYD88, ISG15, NT5C3, WWP1, CFH, ERAP1, FAS, RAPGEF2, ADAM8, DBNL, GBP5, NCF1, AARS, PIM1, NAA25, IFI44, PARP10, CD40, BCL2L11, TANK, GLUL, NAV1, ASCC3, PARP14, RARS, FBXL5, EIF2AK2, RTP4, NFKBIE, TDRD7, NFKBIB, GSDMD, HMGCS1, OAS3, NFKBIA, TXN1, PXK, OAS2, DENND2A, ACAT2, SERPINH1, ADA, CDC42EP2, MOV10, HNMT, CACYBP, SLC31A1, DHX58, HIP1, …	MEF2C, GDF3, S100A6, PLEKHM2, PTGS2, AIF1, CITED2, ISG20, MYD88, ISG15, NT5C3, WWP1, CFH, ERAP1, FAS, RAPGEF2, ADAM8, DBNL, GBP5, NCF1, AARS, PIM1, NAA25, IFI44, PARP10, CD40, BCL2L11, TANK, GLUL, NAV1, ASCC3, PARP14, RARS, FBXL5, EIF2AK2, RTP4, NFKBIE, TDRD7, NFKBIB, GSDMD, HMGCS1, OAS3, NFKBIA, TXN1, PXK, OAS2, DENND2A, ACAT2, SERPINH1, ADA, CDC42EP2, MOV10, HNMT, CACYBP, SLC31A1, DHX58, HIP1, …
GOTERM_CC_DIRECT	GO:0000786~nucleosome	22	2.51799e-10	5.62531	3.56884e-07	H1F0, HIST1H2AB, HIST2H3B, HIST1H2BB, HIST1H1E, HIST1H1D, HIST1H4K, HIST1H1C, HIST1H1B, HIST1H1A, HIST1H2BH, HIST1H4A, CENPA, HIST1H3A, HIST1H3B, HIST1H4F, HIST1H3C, HIST1H2AK, HIST1H3E, HIST1H3G, HIST1H3I, HIST1H4H	H1F0, HIST1H2AB, HIST2H3B, HIST1H2BB, HIST1H1E, HIST1H1D, HIST1H4K, HIST1H1C, HIST1H1B, HIST1H1A, HIST1H2BH, HIST1H4A, CENPA, HIST1H3A, HIST1H3B, HIST1H4F, HIST1H3C, HIST1H2AK, HIST1H3E, HIST1H3G, HIST1H3I, HIST1H4H
GOTERM_CC_DIRECT	GO:0009897~external side of plasma membrane	37	1.33792e-09	3.22322	1.89629e-06	ITGAL, SIGLECE, TNF, LDLR, IL6ST, TLR2, TNFSF13, IL7R, CD1D1, ADA, ITGAM, CXCL10, ECE1, CXCR4, CD69, TMEM123, IL2RG, FAS, THBS1, CD28, H2-K1, LY75, ICAM1, ADGRE1, LGALS3, H2-M3, MFGE8, CD40, FCGR1, CD83, SDC1, CD55, CD36, FCGR2B, TFRC, CD274, CD14	ITGAL, SIGLECE, TNF, LDLR, IL6ST, TLR2, TNFSF13, IL7R, CD1D1, ADA, ITGAM, CXCL10, ECE1, CXCR4, CD69, TMEM123, IL2RG, FAS, THBS1, CD28, H2-K1, LY75, ICAM1, ADGRE1, LGALS3, H2-M3, MFGE8, CD40, FCGR1, CD83, SDC1, CD55, CD36, FCGR2B, TFRC, CD274, CD14
GOTERM_CC_DIRECT	GO:0005783~endoplasmic reticulum	90	8.81512e-09	1.87858	1.2494e-05	SC5D, PTGS2, HMGCR, DNAJB14, TLR3, 1600014C10RIK, LSS, HP, SLC26A11, TAPBP, DNASE1L1, TOR3A, TMEM173, STARD4, CASP4, XYLT1, NT5C3, ERAP1, ASPH, MX1, DHCR24, H2-K1, PGAP2, SGK1, F10, IFI47, NLRP3, LPCAT2, LPIN1, ZDHHC14, CD36, SQLE, SLC37A2, SORT1, CTSC, NFE2L1, OAS1A, RAB10, USP25, DST, SNX10, CYP51, PGS1, MAMDC2, ASS1, APH1C, IFITM3, PML, CERS6, RSAD2, OAS2, SERPINH1, MANF, HADHB, ACSL1, TAP2, R…	SC5D, PTGS2, HMGCR, DNAJB14, TLR3, 1600014C10RIK, LSS, HP, SLC26A11, TAPBP, DNASE1L1, TOR3A, TMEM173, STARD4, CASP4, XYLT1, NT5C3, ERAP1, ASPH, MX1, DHCR24, H2-K1, PGAP2, SGK1, F10, IFI47, NLRP3, LPCAT2, LPIN1, ZDHHC14, CD36, SQLE, SLC37A2, SORT1, CTSC, NFE2L1, OAS1A, RAB10, USP25, DST, SNX10, CYP51, PGS1, MAMDC2, ASS1, APH1C, IFITM3, PML, CERS6, RSAD2, OAS2, SERPINH1, MANF, HADHB, ACSL1, TAP2, R…
GOTERM_CC_DIRECT	GO:0031410~cytoplasmic vesicle	55	9.71328e-09	2.35114	1.3767e-05	MSR1, TLR2, PRDX5, STARD4, CXCR4, SMAGP, IL1B, IL15RA, RAB20, FNDC3A, GBP7, DBNL, GBP6, GBP5, FLOT1, GBP9, SOCS1, ARRDC4, MMP14, SORT1, RAB10, GBP3, DST, GBP2, RIN3, RAB7B, IFITM3, COPZ1, NOSTRIN, ADA, TRF, GCH1, ECE1, MEFV, DGKD, SNX24, EHD1, INPP5B, HIP1, IRGM1, HCK, MYO1E, ANXA1, TECPR1, TRIM21, AGTRAP, MARCH1, RAB32, PLA2G4A, PSMC5, TFRC, DENND4C, ATP6V0A1, PTPN1, CLCN7	MSR1, TLR2, PRDX5, STARD4, CXCR4, SMAGP, IL1B, IL15RA, RAB20, FNDC3A, GBP7, DBNL, GBP6, GBP5, FLOT1, GBP9, SOCS1, ARRDC4, MMP14, SORT1, RAB10, GBP3, DST, GBP2, RIN3, RAB7B, IFITM3, COPZ1, NOSTRIN, ADA, TRF, GCH1, ECE1, MEFV, DGKD, SNX24, EHD1, INPP5B, HIP1, IRGM1, HCK, MYO1E, ANXA1, TECPR1, TRIM21, AGTRAP, MARCH1, RAB32, PLA2G4A, PSMC5, TFRC, DENND4C, ATP6V0A1, PTPN1, CLCN7
GOTERM_CC_DIRECT	GO:0009986~cell surface	53	2.66172e-08	2.32687	3.77256e-05	NRP1, LDLR, TLR2, TLR3, CD1D1, CXCR4, FAS, ADAM8, IL1A, H2-K1, ICAM1, BST2, ADGRE4, CD40, SLC7A11, CD38, SDC1, CD36, VAMP8, NPTN, SORT1, CLEC5A, ITGAL, TNF, IFITM3, ITGB5, TIMP2, ITGAM, ADA, TRF, ECE1, PROCR, FOLR2, SLCO3A1, ENTPD1, THBS1, CD28, MRC1, LPL, H2-Q4, LGALS3, H2-M2, MET, ANXA1, SPARC, H2-Q7, ANXA2, CD55, FCGR2B, TFRC, SULF2, CD274, CD14	NRP1, LDLR, TLR2, TLR3, CD1D1, CXCR4, FAS, ADAM8, IL1A, H2-K1, ICAM1, BST2, ADGRE4, CD40, SLC7A11, CD38, SDC1, CD36, VAMP8, NPTN, SORT1, CLEC5A, ITGAL, TNF, IFITM3, ITGB5, TIMP2, ITGAM, ADA, TRF, ECE1, PROCR, FOLR2, SLCO3A1, ENTPD1, THBS1, CD28, MRC1, LPL, H2-Q4, LGALS3, H2-M2, MET, ANXA1, SPARC, H2-Q7, ANXA2, CD55, FCGR2B, TFRC, SULF2, CD274, CD14
GOTERM_CC_DIRECT	GO:0005764~lysosome	32	1.40663e-06	2.66974	0.00199366	SGSH, RAB7B, LDLR, ASS1, NAAA, IFITM3, MMD, RRAGD, CD1D1, SLC26A11, ADA, SRC, TPCN1, CD68, CXCR4, RNASET2B, IL1B, IRGM1, LIPA, HCK, SPPL2A, TECPR1, ARRDC3, CD164, MARCH1, VAMP8, SORT1, CTSC, TNFAIP3, CLCN7, DRAM1, CTSF	SGSH, RAB7B, LDLR, ASS1, NAAA, IFITM3, MMD, RRAGD, CD1D1, SLC26A11, ADA, SRC, TPCN1, CD68, CXCR4, RNASET2B, IL1B, IRGM1, LIPA, HCK, SPPL2A, TECPR1, ARRDC3, CD164, MARCH1, VAMP8, SORT1, CTSC, TNFAIP3, CLCN7, DRAM1, CTSF
GOTERM_CC_DIRECT	GO:0000228~nuclear chromosome	12	2.43916e-06	6.25249	0.00345706	HIST2H3B, HIST1H4K, HIST1H4A, HIST1H3A, HIST1H3B, HIST1H4F, HIST1H3C, HIST1H3E, HIST1H3G, TOP2A, HIST1H3I, HIST1H4H	HIST2H3B, HIST1H4K, HIST1H4A, HIST1H3A, HIST1H3B, HIST1H4F, HIST1H3C, HIST1H3E, HIST1H3G, TOP2A, HIST1H3I, HIST1H4H
GOTERM_CC_DIRECT	GO:0005789~endoplasmic reticulum membrane	52	2.60473e-06	2.02252	0.00369173	SC5D, PTGS2, HMGCR, DNAJB14, TLR3, 1600014C10RIK, LSS, TAPBP, TMEM173, CASP4, XYLT1, ERAP1, MX1, DHCR24, PGAP2, SGK1, IFI47, LPCAT2, LPIN1, SQLE, SORT1, NFE2L1, RAB10, DST, CYP51, CERS6, RSAD2, GM5431, IGTP, ACSL1, RASGRP1, IIGP1, ACSL4, ACSL5, NSDHL, RHBDF2, SCD1, IRGM1, IRGM2, MSMO1, OSBPL3, SCD2, OSBPL8, EPHX1, TREX1, FADS2, MARCH5, AGTRAP, MGST3, MARCH1, TAPBPL, GM4951	SC5D, PTGS2, HMGCR, DNAJB14, TLR3, 1600014C10RIK, LSS, TAPBP, TMEM173, CASP4, XYLT1, ERAP1, MX1, DHCR24, PGAP2, SGK1, IFI47, LPCAT2, LPIN1, SQLE, SORT1, NFE2L1, RAB10, DST, CYP51, CERS6, RSAD2, GM5431, IGTP, ACSL1, RASGRP1, IIGP1, ACSL4, ACSL5, NSDHL, RHBDF2, SCD1, IRGM1, IRGM2, MSMO1, OSBPL3, SCD2, OSBPL8, EPHX1, TREX1, FADS2, MARCH5, AGTRAP, MGST3, MARCH1, TAPBPL, GM4951
GOTERM_CC_DIRECT	GO:0020005~symbiont-containing vacuole membrane	6	3.11846e-06	20.7114	0.00441983	GBP7, GBP6, GBP9, IIGP1, GBP3, GBP2	GBP7, GBP6, GBP9, IIGP1, GBP3, GBP2
GOTERM_CC_DIRECT	GO:0005768~endosome	43	3.51157e-06	2.18282	0.00497698	STEAP3, SLC9A9, RAB7B, CYTIP, LDLR, IFITM3, PML, MMD, TLR3, MITD1, CD1D1, TPCN1, TRF, CD68, ECE1, CXCR4, RHOB, RAPGEF2, EHD1, ATP6V0D2, INPP5B, SNX20, MRC1, SCAMP1, DBNL, IRGM1, RAP2C, BST2, FLOT1, ANXA1, SPPL2A, ARRDC4, ARRDC3, CD164, ANXA2, MARCH1, TFRC, VAMP8, CCR3, SORT1, RAB10, SNX10, RIN3	STEAP3, SLC9A9, RAB7B, CYTIP, LDLR, IFITM3, PML, MMD, TLR3, MITD1, CD1D1, TPCN1, TRF, CD68, ECE1, CXCR4, RHOB, RAPGEF2, EHD1, ATP6V0D2, INPP5B, SNX20, MRC1, SCAMP1, DBNL, IRGM1, RAP2C, BST2, FLOT1, ANXA1, SPPL2A, ARRDC4, ARRDC3, CD164, ANXA2, MARCH1, TFRC, VAMP8, CCR3, SORT1, RAB10, SNX10, RIN3
GOTERM_CC_DIRECT	GO:0030670~phagocytic vesicle membrane	11	5.52933e-06	6.46312	0.00783666	H2-K1, RAB32, RAB7B, IRGM1, TAP1, TLR2, RAB10, RAB20, INPP5B, H2-Q7, TAPBP	H2-K1, RAB32, RAB7B, IRGM1, TAP1, TLR2, RAB10, RAB20, INPP5B, H2-Q7, TAPBP
GOTERM_CC_DIRECT	GO:0043231~intracellular membrane-bounded organelle	53	5.89458e-06	1.94887	0.0083543	MEF2C, TSPO, SC5D, PTGS2, HMGCR, PPARG, PRDX5, LSS, MITD1, ACSS2, SLC26A11, ACBD5, PTGES, CASP7, ERAP1, RAB20, SCAMP1, F10, CAR13, CD40, CYB5B, SLC7A11, BCL2L11, CD38, GLUL, CD36, ALDH1B1, SQLE, SORT1, CPD, TREM2, CYP51, OAS2, ACSL1, PLIN2, TAP2, TAP1, ACSL4, ACAA1A, HIP1, NSDHL, SCD1, NCEH1, SCD2, EPHX1, SPPL2A, AGTRAP, MGST3, PLA2G4A, TFRC, DCP2, ATP6V0A1, TAPBPL	MEF2C, TSPO, SC5D, PTGS2, HMGCR, PPARG, PRDX5, LSS, MITD1, ACSS2, SLC26A11, ACBD5, PTGES, CASP7, ERAP1, RAB20, SCAMP1, F10, CAR13, CD40, CYB5B, SLC7A11, BCL2L11, CD38, GLUL, CD36, ALDH1B1, SQLE, SORT1, CPD, TREM2, CYP51, OAS2, ACSL1, PLIN2, TAP2, TAP1, ACSL4, ACAA1A, HIP1, NSDHL, SCD1, NCEH1, SCD2, EPHX1, SPPL2A, AGTRAP, MGST3, PLA2G4A, TFRC, DCP2, ATP6V0A1, TAPBPL
GOTERM_CC_DIRECT	GO:0005615~extracellular space	88	8.06003e-06	1.61578	0.0114232	S100A4, GDF3, NAMPT, APOC4-APOC2, NRP1, TNFSFM13, MMP9, SERPINA3F, PRDX5, HP, TNFSF13, TNFSF12, CXCL10, MTHFD2, SMPDL3B, GPX3, TGFBI, CFH, IL1B, IL15RA, ERAP1, SEPP1, FAS, IL1A, ICAM1, SAA3, MFGE8, CD40, SERPINB9, CD36, SERPINA3G, CCR3, COL1A2, SERPINB2, PLA2G7, SLPI, CTSC, CPD, SEMA4A, CTSF, CXCL1, CCL3, TNF, CCL2, C3, GSDMD, IL4RA, CXCL2, OAS3, CCL9, APOC2, PF4, TIMP2, SERPINH1, CCL4, TRF, ADA,…	S100A4, GDF3, NAMPT, APOC4-APOC2, NRP1, TNFSFM13, MMP9, SERPINA3F, PRDX5, HP, TNFSF13, TNFSF12, CXCL10, MTHFD2, SMPDL3B, GPX3, TGFBI, CFH, IL1B, IL15RA, ERAP1, SEPP1, FAS, IL1A, ICAM1, SAA3, MFGE8, CD40, SERPINB9, CD36, SERPINA3G, CCR3, COL1A2, SERPINB2, PLA2G7, SLPI, CTSC, CPD, SEMA4A, CTSF, CXCL1, CCL3, TNF, CCL2, C3, GSDMD, IL4RA, CXCL2, OAS3, CCL9, APOC2, PF4, TIMP2, SERPINH1, CCL4, TRF, ADA,…
GOTERM_CC_DIRECT	GO:0005765~lysosomal membrane	24	1.4593e-05	2.83232	0.0206812	IRGM1, IFITM3, FLOT1, MMD, SPPL2A, TLR3, GPR137B, TECPR1, CD1D1, CD164, SLC26A11, TPCN1, DAGLB, ANXA2, MARCH1, CD68, ECE1, VAMP8, H2-EB1, SORT1, CP, CLCN7, ATP6V0D2, DRAM1	IRGM1, IFITM3, FLOT1, MMD, SPPL2A, TLR3, GPR137B, TECPR1, CD1D1, CD164, SLC26A11, TPCN1, DAGLB, ANXA2, MARCH1, CD68, ECE1, VAMP8, H2-EB1, SORT1, CP, CLCN7, ATP6V0D2, DRAM1
GOTERM_CC_DIRECT	GO:0000502~proteasome complex	12	2.24256e-05	5.02094	0.0317801	PSMB10, PSMC5, PSME1, PSME2, PSMA5, PSMD10, PSMA3, USP25, PSMA7, PSMD7, PSMB8, PSMB9	PSMB10, PSMC5, PSME1, PSME2, PSMA5, PSMD10, PSMA3, USP25, PSMA7, PSMD7, PSMB8, PSMB9
GOTERM_CC_DIRECT	GO:0000788~nuclear nucleosome	10	2.28807e-05	6.27617	0.0324249	HIST2H3B, HIST1H2BB, CENPA, HIST1H3A, HIST1H2BH, HIST1H3B, HIST1H3C, HIST1H3E, HIST1H3G, HIST1H3I	HIST2H3B, HIST1H2BB, CENPA, HIST1H3A, HIST1H2BH, HIST1H3B, HIST1H3C, HIST1H3E, HIST1H3G, HIST1H3I
