# Supplementary material for: Characterisation of genes differentially expressed in macrophages by virulent and attenuated Mycobacterium tuberculosisthrough RNA-Seq analysis
Source: Sci Rep. 2019 Mar 11;9:4027. doi: 10.1038/s41598-019-40814-0 (PMC6411972; doi:10.1038/s41598-019-40814-0)
Supplement: Supplementary file 4 — Supplementary Table S3 [file 41598_2019_40814_MOESM4_ESM.xlsx]

## Sheet: Sheet1
Table S3. A list of 1,294 differentially expressed genes, related to Figure 1C.
Gene	Locus	Expression level (FPKM)			False discovery rate (FDR)
		Control	Inection(Ra)	Infection(Rv)	Control-vs-Infection(Ra)	Control-vs-Infection(Rv)	Infection(Ra)-vs-Infection(Rv)
2410006H16Rik	chr11:62602876-62604806	46.9975	16.6935	33.0897	0.000574564	0.270989	0.018838
AI504432	chr3:107039503-107054322	1.04877	23.9064	4.21544	0.000574564	0.000574564	0.000574564
E230013L22Rik	chr8:11453976-11480241	2.82641	11.9197	11.4325	0.000574564	0.00108128	0.968451
Gm13710	chr2:84500747-84506873	16.7094	3.56453	8.79055	0.000574564	0.0529825	0.0448881
Gm14005	chr2:128298662-128429351	0.92069	16.4531	8.89406	0.000574564	0.00155184	0.0973999
Snord22	chr19:8723486-8726326	5105.62	12805.5	7203.29	0.000574564	0.300116	0.0256269
1810037I17Rik	chr3:122924396-122926194	44.6618	140.23	80.9466	0.000574564	0.0173933	0.0248379
4632428N05Rik	chr10:60302749-60696490	204.904	51.5866	99.0485	0.000574564	0.00286561	0.0059614
6430548M08Rik	chr8:120114151-120165307	12.2831	3.65728	6.10793	0.000574564	0.00446002	0.0553357
Abcc1	chr16:14361557-14474878	23.0449	71.2508	37.3034	0.000574564	0.0431099	0.00286561
Abcc4	chr14:118482691-118706219	4.07049	12.8143	9.6556	0.000574564	0.000574564	0.340254
Abcc5	chr16:20331303-20426394	30.2495	87.471	69.4975	0.000574564	0.017716	0.689666
Abtb1	chr6:88835913-88841935	17.7809	5.97477	8.95595	0.000574564	0.00446002	0.160405
Acaa2	chr18:74779211-74806207	26.2617	12.3582	13.2902	0.000574564	0.00328097	0.904456
Acaca	chr11:84195437-84401651	8.81085	25.5194	17.4325	0.000574564	0.00155184	0.142898
Acp5	chr9:22055459-22389206	10.0401	160.396	25.4922	0.000574564	0.112562	0.000574564
Acpp	chr9:104288239-104337722	0.488152	11.533	1.80741	0.000574564	0.00200023	0.000574564
Adam9	chr8:24949610-25016922	43.9073	95.3196	87.4666	0.000574564	0.00108128	0.863982
Adgre5	chr8:83715176-83741311	100.134	18.8185	120.108	0.000574564	0.695121	0.000574564
Adora2b	chr11:62248983-62266452	1.70514	30.1876	6.33831	0.000574564	0.000574564	0.000574564
Adpgk	chr9:59291571-59316200	9.07924	19.9166	18.4193	0.000574564	0.0024453	0.889281
AF251705	chr11:114996768-115001880	205.08	94.2699	125.322	0.000574564	0.0362779	0.315386
Agfg1	chr1:82839482-82896275	19.7676	40.1356	26.7385	0.000574564	0.307896	0.116338
Aim2	chr1:173420603-173466036	11.8051	29.2865	19.2395	0.000574564	0.0606757	0.108611
Ak2	chr4:128993223-129011529	30.3254	68.3371	61.1687	0.000574564	0.00200023	0.830416
Aldh18a1	chr19:40550256-40588463	2.00027	11.455	7.79804	0.000574564	0.000574564	0.16361
Aldh9a1	chr1:167349990-167368530	30.0196	12.6883	16.0011	0.000574564	0.00737487	0.494663
Ampd2	chr3:108074061-108086666	7.44453	15.3626	11.2862	0.000574564	0.116649	0.300046
Ampd3	chr7:110768205-110812408	8.03621	17.5965	12.4856	0.000574564	0.0869815	0.218633
Antxr2	chr5:97884687-98030962	42.0379	19.394	26.4622	0.000574564	0.0562119	0.266996
Apobec1	chr6:122577791-122602444	192.951	58.0017	114.614	0.000574564	0.0306081	0.00155184
Apobr	chr7:126585007-126589092	14.4161	6.40993	8.22765	0.000574564	0.0156756	0.448929
Apoe	chr7:19696243-19699188	5600.93	1700.77	3218.26	0.000574564	0.211581	0.0768357
Appl2	chr10:83600033-83648664	13.6815	5.9928	6.97188	0.000574564	0.00631808	0.746972
Arhgap31	chr16:38598342-38713035	22.338	45.4787	29.4935	0.000574564	0.34104	0.0813742
Arl11	chr14:61309752-61311936	50.6055	23.0889	24.2679	0.000574564	0.00108128	0.936528
Atad2b	chr12:4917352-5047410	6.24657	13.6698	10.2631	0.000574564	0.0460344	0.331403
Atp2a2	chr5:122453512-122502225	44.1856	101.435	73.6864	0.000574564	0.0316562	0.259434
B3gnt2	chr11:22834738-22860336	25.9902	66.9961	56.0793	0.000574564	0.00108128	0.624983
Baz1a	chr12:54892988-54986336	11.6537	26.5842	21.6523	0.000574564	0.00559824	0.5453
Bcl2a1b	chr9:89199272-89207838	151.193	806.856	291.472	0.000574564	0.00200023	0.000574564
Bcl6	chr16:23965051-23988612	20.5833	5.60944	10.2544	0.000574564	0.0024453	0.0193526
Blvrb	chr7:27447977-27465981	120.453	279.746	234.393	0.000574564	0.00446002	0.643396
Btg3	chr16:78359859-78377181	2.57441	10.3516	5.75602	0.000574564	1	0.066663
C1ra	chr6:124512620-124523440	1.65959	10.4439	8.50209	0.000574564	0.000574564	0.59609
C3ar1	chr6:122847139-122856157	397.104	139.583	266.404	0.000574564	0.151042	0.0036881
C5ar1	chr7:16246742-16259540	138.152	60.4465	82.5097	0.000574564	0.0266688	0.277805
Calcoco1	chr15:102706776-102722178	13.0495	4.85574	6.24021	0.000574564	0.00108128	0.463718
Calhm2	chr19:47132231-47138294	13.7133	3.66683	6.50722	0.000574564	0.00666712	0.062055
Capn2	chr1:182467258-182517483	41.041	15.8596	21.5733	0.000574564	0.00407559	0.272442
Ccl17	chr8:94810452-94812036	0	27.606	0.529116	0.000574564	1	0.0290256
Cd180	chr13:102693557-102706631	59.6635	17.528	32.9993	0.000574564	0.0126225	0.0126225
Cd22	chr7:30865403-30880342	15.0677	6.65653	10.0874	0.000574564	0.132131	0.121941
Cd300lh	chr11:115042130-115048295	11.4897	2.33043	4.30304	0.000574564	0.00108128	0.187829
Cd33	chr7:43527455-43533171	2.18766	22.9237	7.19999	0.000574564	0.000574564	0.000574564
Cd53	chr3:106758860-106790149	382.79	911.26	418.661	0.000574564	0.870735	0.00108128
Cd5l	chr3:87357880-87371074	31.4076	10.6448	29.6578	0.000574564	0.923282	0.000574564
Cd82	chr2:93419101-93469874	18.3162	54.2764	33.5294	0.000574564	0.008065	0.052558
Cd93	chr2:148436650-148443535	190.612	52.8914	93.5063	0.000574564	0.00200023	0.0123314
Cep83	chr10:94688789-94790336	5.7004	15.6224	10.3333	0.000574564	0.0215893	0.119161
Cetn2	chrX:72913564-72918344	20.5627	50.2568	36.7822	0.000574564	0.0196454	0.318586
Chordc1	chr9:18292266-18314000	25.8488	54.781	39.4013	0.000574564	0.0980207	0.252316
Chst11	chr10:82985496-83195891	9.41852	25.2834	4.64064	0.000574564	0.00200023	0.000574564
Clec4b1	chr6:123049961-123071555	14.6911	1.3896	4.49135	0.000574564	0.00155184	0.0629371
Clmp	chr9:40685963-40784046	0.81244	22.691	2.88554	0.000574564	0.000574564	0.000574564
Cln8	chr8:14888535-14901719	36.6933	16.8857	21.0125	0.000574564	0.0159588	0.500746
Comt	chr16:18348181-18479073	38.6824	16.0917	19.8851	0.000574564	0.008065	0.617759
Coro2a	chr4:46536936-46601929	15.2469	38.8149	26.5773	0.000574564	0.0182846	0.148011
Cox18	chr5:90214724-90223996	4.07188	11.3841	10.0384	0.000574564	0.0024453	0.82238
Crebrf	chr17:26715649-26776626	21.0475	6.88692	10.7392	0.000574564	0.00155184	0.0988371
Csde1	chr3:103020545-103058189	141.995	324.255	250.661	0.000574564	0.019104	0.434805
Csf2rb2	chr15:78282507-78305721	30.229	74.8032	46.8267	0.000574564	0.0698755	0.0576463
Csrnp1	chr9:119971165-119984658	1.46812	10.46	6.48413	0.000574564	0.000574564	0.0637959
Cst3	chr2:148871731-148875468	1202.78	466.636	647.773	0.000574564	0.0097773	0.24646
Ctdsp2	chr10:126978716-126999975	33.3482	13.7901	20.4518	0.000574564	0.039066	0.141208
Cxcl5	chr5:90759297-90761625	1.3641	14.3084	7.54622	0.000574564	0.00155184	0.0433074
Cyb5r3	chr15:83153500-83172208	52.4603	125.989	66.1428	0.000574564	0.46547	0.00944011
Dag1	chr9:108204860-108263958	28.3551	13.8495	15.4571	0.000574564	0.00522145	0.817227
Dcbld2	chr16:58408534-58469745	5.75466	27.2098	8.25891	0.000574564	0.203339	0.000574564
Dcstamp	chr15:39745929-39760938	4.94993	12.6065	2.10741	0.000574564	0.0196454	0.000574564
Dcun1d3	chr7:119853162-119895745	4.19092	11.4826	6.77459	0.000574564	0.0812035	0.0346416
Ddhd1	chr14:45593170-45658143	15.7049	42.2507	32.666	0.000574564	0.00108128	0.401513
Dennd4b	chr3:90266513-90280665	25.0907	11.3198	12.4683	0.000574564	0.00200023	0.840501
Diap2	chrX:129749741-130465833	10.6224	29.0502	22.0575	0.000574564	0.00155184	0.354575
Dmxl2	chr9:54365157-54501626	9.04816	20.8142	12.0558	0.000574564	0.322948	0.0159588
Dnaja1	chr4:40720153-40757885	21.5455	62.2563	52.9081	0.000574564	0.00155184	0.74723
Dnajc10	chr2:80315465-80354055	30.5489	82.9158	48.7868	0.000574564	0.0494776	0.0210681
Dnajc9	chr14:20384637-20388910	13.0716	5.42272	7.12351	0.000574564	0.0196454	0.476539
Dpep2	chr8:105984945-105996423	93.307	40.3909	62.7595	0.000574564	0.120616	0.0856688
Dtnb	chr12:3572390-3781398	1.26916	17.4259	4.3174	0.000574564	0.000574564	0.000574564
Dusp16	chr6:134715467-134792628	3.11022	14.0303	8.62029	0.000574564	0.000574564	0.0608713
Dusp4	chr8:34807609-34819894	7.85648	23.9749	5.77213	0.000574564	0.348338	0.000574564
Edn1	chr13:42301269-42307989	0.588175	21.2902	1.6408	0.000574564	0.042677	0.000574564
Ednrb	chr14:103814614-103844476	2.30255	15.8932	8.61552	0.000574564	0.000574564	0.0141744
Ehd4	chr2:120089486-120154575	121.233	39.3308	66.5044	0.000574564	0.00446002	0.0253635
Eif2s2	chr2:154871409-154892906	25.3372	54.4584	51.4315	0.000574564	0.00200023	0.922398
Eif6	chr2:155819836-155826925	36.5269	126.54	74.2664	0.000574564	0.0024453	0.0328567
Elk3	chr10:93247415-93311159	8.48403	25.4611	13.7176	0.000574564	0.0559891	0.0059614
Emilin1	chr5:30913785-30921273	8.50808	20.2979	13.785	0.000574564	0.0616589	0.14308
Eml4	chr17:83350930-83480359	10.8841	23.4303	13.0848	0.000574564	0.61574	0.0120392
Eno1	chr4:150237196-150248873	91.0022	243.968	166.386	0.000574564	0.00631808	0.146221
Eprs	chr1:185363094-185428355	25.2956	68.9554	48.3857	0.000574564	0.0024453	0.196831
Ero1l	chr14:45283086-45318572	13.6562	46.2359	23.738	0.000574564	0.0226673	0.0036881
Esd	chr14:74732296-74750765	132.589	515.604	227.912	0.000574564	0.0218452	0.000574564
Etf1	chr18:34902784-34932003	37.4912	73.463	53.4192	0.000574564	0.176748	0.245648
Evi5	chr5:107744794-107875107	11.7358	27.277	19.4176	0.000574564	0.0353463	0.213443
Evl	chr12:108371152-108702306	138.819	55.0984	93.374	0.000574564	0.192356	0.0516788
F3	chr3:121723536-121735052	0.477521	23.4944	2.29079	0.000574564	0.0036881	0.000574564
Fabp4	chr3:10204342-10208576	203.146	26.6768	92.8222	0.000574564	0.00108128	0.000574564
Fam105a	chr15:27655070-27681542	54.9607	19.9789	34.4278	0.000574564	0.0585232	0.0245523
Fam107b	chr2:3713457-3782134	44.3482	18.1588	28.7056	0.000574564	0.0804727	0.0651075
Fam117a	chr11:95337017-95381872	10.735	3.89548	5.34363	0.000574564	0.00666712	0.361901
Fam49a	chr12:12262138-12392475	36.1669	16.7947	23.8321	0.000574564	0.101177	0.213335
Flcn	chr11:59791407-59810039	23.7125	10.8251	12.0141	0.000574564	0.00286561	0.835239
Fmnl1	chr11:103171137-103198900	19.8193	6.48728	9.72442	0.000574564	0.00200023	0.121009
Fmnl2	chr2:52857867-53134202	3.94924	19.0847	6.78904	0.000574564	0.0298423	0.000574564
Fnbp1l	chr3:122538718-122619714	9.65289	22.3917	12.8365	0.000574564	0.37619	0.0185511
Fos	chr12:85473900-85477270	45.4519	13.2628	40.2774	0.000574564	0.780385	0.000574564
Foxp1	chr6:98925341-99435345	17.4769	8.24115	11.3095	0.000574564	0.0851149	0.282447
Foxp4	chr17:47867132-47924632	1.4445	15.4867	6.50201	0.000574564	0.000574564	0.000574564
Frmd4b	chr6:97286866-97617657	41.9827	9.8426	27.7701	0.000574564	0.103105	0.000574564
Galc	chr12:98202299-98259459	49.7655	20.8966	27.0769	0.000574564	0.00559824	0.42335
Gapdh	chr6:125161851-125166467	263.344	651.763	498.853	0.000574564	0.00875806	0.431397
Gars	chr6:55038000-55079504	31.2734	67.3672	51.6701	0.000574564	0.0408901	0.359278
Gatm	chr2:122594472-122611277	22.6142	127.513	41.2519	0.000574564	0.0110909	0.000574564
Gde1	chr7:118688557-118705738	21.8331	61.547	34.8529	0.000574564	0.068086	0.0173933
Gdf15	chr8:70629393-70631635	4.47187	14.5346	10.7678	0.000574564	0.00446002	0.37564
Glipr2	chr4:43957701-43979118	2.17667	11.2809	9.75213	0.000574564	0.000574564	0.757764
Gltp	chr5:114669499-114690935	116.478	57.084	61.5691	0.000574564	0.00328097	0.886247
Gm2a	chr11:55097984-55113028	112.19	47.5611	57.5723	0.000574564	0.00407559	0.58743
Gm6377	chrX:109196755-109200445	3.95202	14.5189	9.65379	0.000574564	0.00200023	0.20271
Gmppb	chr9:108049289-108079375	6.00195	26.396	17.2588	0.000574564	0.0138669	0.325839
Gna15	chr10:81502313-81524225	7.89417	17.0151	10.0639	0.000574564	0.483787	0.0340992
Gng12	chr6:66896396-67021361	34.2446	88.4035	64.2171	0.000574564	0.008065	0.264521
Gng2	chr14:19872558-19977249	43.1364	20.6156	42.1028	0.000574564	0.968381	0.00108128
Gnpda1	chr18:38327536-38338993	57.4777	19.342	29.1913	0.000574564	0.0024453	0.124289
Gpc1	chr1:92831685-92860196	9.08931	34.1603	10.9311	0.000574564	0.625373	0.000574564
Gpr162	chr6:124858444-124863917	10.9029	4.80309	17.6288	0.000574564	0.0557659	0.000574564
Gpr85	chr6:13835073-13839848	3.70269	11.7735	7.46771	0.000574564	0.00841868	0.0847484
Gsn	chr2:35256358-35307902	167.401	74.4878	86.9194	0.000574564	0.00407559	0.688418
Gsr	chr8:33653237-33698162	39.916	94.2987	72.4163	0.000574564	0.00841868	0.372007
Gtf2h2	chr13:100468576-100492609	5.72509	15.8963	12.4228	0.000574564	0.00407559	0.48792
Gtpbp4	chr13:8972477-8996012	16.2943	37.6905	24.0095	0.000574564	0.1639	0.0780139
Guca1a	chr17:47394557-47400584	9.42276	29.0467	18.9724	0.000574564	0.0141744	0.161766
Gyg	chr3:20122083-20155116	52.451	23.9204	28.5203	0.000574564	0.0110909	0.67217
Hacd4	chr4:88412929-88438926	73.0257	18.5447	43.5013	0.000574564	0.0318834	0.000574564
Hax1	chr3:89995445-89998716	37.5347	110.994	78.2973	0.000574564	0.00108128	0.184394
Hbegf	chr18:36504926-36515805	0.951672	15.8401	1.63085	0.000574564	0.24115	0.000574564
Hiatl1	chr13:65065029-65112982	37.2508	76.7104	56.0815	0.000574564	0.113011	0.257764
Hist1h2ac	chr13:23683472-23683959	11.6031	2.59828	3.71042	0.000574564	0.00446002	0.606781
Hist1h2be	chr13:23583669-23621124	26.6402	8.25306	11.8052	0.000574564	0.0101061	0.436269
Hist1h2bj	chr13:22043229-22043658	22.7759	7.38049	9.76144	0.000574564	0.00631808	0.586075
Hist1h2bk	chr13:22035820-22036320	14.6411	1.91595	4.78129	0.000574564	0.0036881	0.103957
Hist1h2bm	chr13:21722043-21722526	15.497	1.47895	3.2859	0.000574564	0.00108128	0.24115
Hist1h2bn	chr13:21754122-21754553	21.3964	1.65643	6.48666	0.000574564	0.00155184	0.0218452
Hist1h3d	chr13:23575762-23576266	12.0401	1.60353	2.79476	0.000574564	0.00286561	0.432351
Hist1h3f	chr13:23544051-23544954	28.8251	9.14602	12.7363	0.000574564	0.00155184	0.373301
Hist1h4c	chr13:23698083-23698458	82.7149	24.9651	32.2184	0.000574564	0.00108128	0.531559
Hist1h4d	chr13:23581601-23581969	187.53	64.9234	95.22	0.000574564	0.00200023	0.18027
Hist2h2ac	chr3:96220412-96220880	71.0718	29.7404	35.2585	0.000574564	0.0036881	0.697317
Hist2h2bb	chr3:96269699-96270192	67.6153	21.4392	31.4939	0.000574564	0.00155184	0.253743
Hpse	chr5:100679485-100719683	100.647	40.8497	73.499	0.000574564	0.253361	0.00875806
Hvcn1	chr5:122209728-122264460	39.1448	114.623	45.0737	0.000574564	0.820977	0.00108128
Hyou1	chr9:44379489-44392369	29.785	72.9934	50.0403	0.000574564	0.0266688	0.162949
Iars	chr13:49682129-49734267	11.1392	28.0254	18.9177	0.000574564	0.0229254	0.124569
Ibtk	chr9:85687359-85749334	9.41332	21.5462	14.2233	0.000574564	0.115958	0.0989841
Icosl	chr10:78069367-78079525	2.03635	13.4798	8.18156	0.000574564	0.000574564	0.0604889
Ifngr1	chr10:19591957-19610225	129.19	55.0239	77.9074	0.000574564	0.0351267	0.182149
Ift57	chr16:49699293-49765126	2.79586	13.7092	9.31028	0.000574564	0.000574564	0.176658
Il13ra1	chrX:36112107-36171261	12.8087	28.147	21.5413	0.000574564	0.0400277	0.388072
Il17ra	chr6:120463196-120483727	9.32897	19.8835	11.1359	0.000574564	0.646879	0.0154026
Il1f9	chr2:24186475-24193567	0.686251	16.69	3.6565	0.000574564	0.00200023	0.000574564
Il6ra	chr3:89869323-89913162	13.8825	4.96864	10.391	0.000574564	0.339635	0.00108128
Inhba	chr13:16014474-16027211	0.511357	51.2887	5.26422	0.000574564	0.000574564	0.000574564
Insig1	chr5:28071411-28078662	40.3154	117.393	77.4066	0.000574564	0.00286561	0.0978852
Ip6k1	chr9:108002647-108048782	48.6152	23.9784	26.9748	0.000574564	0.008065	0.788309
Irf8	chr8:120736357-120756692	65.9621	30.0421	56.442	0.000574564	0.688912	0.00286561
Itga1	chr13:114958080-115101964	0.586022	16.0844	2.33666	0.000574564	0.00446002	0.000574564
Itga5	chr15:103344285-103366748	13.7685	39.5646	21.6307	0.000574564	0.0589144	0.00407559
Itm2b	chr14:73362231-73385271	1590.63	661.055	1218.75	0.000574564	0.486605	0.0218452
Itpripl1	chr2:127138768-127143457	19.0046	7.13328	11.4329	0.000574564	0.0343585	0.074273
Kcna3	chr3:107036161-107038129	0.793829	13.5735	2.81274	0.000574564	0.00407559	0.000574564
Kctd12	chr14:102976580-102982637	128.531	40.8714	82.0685	0.000574564	0.0812035	0.00200023
Kdm2b	chr5:122870674-122989099	11.7177	4.76954	6.47986	0.000574564	0.0156756	0.333663
Klhdc10	chr6:30401908-30455174	8.22086	20.42	16.6593	0.000574564	0.00200023	0.5427
Kpna4	chr3:69072220-69127092	40.8054	88.6044	51.8136	0.000574564	0.441349	0.0218452
Layn	chr9:51056779-51077094	2.36675	12.5851	8.03399	0.000574564	0.000574564	0.105166
Ldlrad3	chr2:101950200-102186460	10.9017	3.86823	5.15463	0.000574564	0.00286561	0.436269
Ldlrap1	chr4:134745411-134768004	34.1262	12.267	16.9999	0.000574564	0.00286561	0.258394
Lgals8	chr13:12439401-12461738	31.4788	73.1633	63.2512	0.000574564	0.00328097	0.722179
Lgmn	chr12:102394097-102439697	994.011	345.346	655.164	0.000574564	0.190484	0.0123314
Lilrb4a	chr10:51490897-51496611	206.971	495.032	321.791	0.000574564	0.0773876	0.11017
Lox	chr18:52516059-52529867	12.0494	35.5426	5.83112	0.000574564	0.00286561	0.000574564
Lpp	chr16:24392555-24992578	11.6631	26.8912	20.1345	0.000574564	0.0215893	0.329949
Lpxn	chr19:12798608-12833808	69.2472	31.0183	33.7527	0.000574564	0.00108128	0.874398
Lrpap1	chr5:35091505-35105697	32.2837	92.1827	46.9767	0.000574564	0.145912	0.0036881
Lrrc59	chr11:94629823-94653754	42.3249	89.5492	76.3723	0.000574564	0.008065	0.667388
Lrrc75a	chr11:62604883-62648523	3.07135	11.6254	8.74961	0.000574564	0.000574564	0.385542
Lrrk2	chr15:91673223-91816124	2.41258	14.4638	4.39711	0.000574564	0.017115	0.000574564
Luzp1	chr4:136469760-136549318	5.76993	14.8841	11.4862	0.000574564	0.00286561	0.392278
Ly6i	chr15:74979811-74983430	0	17.3881	5.45475	0.000574564	0.000574564	0.000574564
Lyl1	chr8:84701456-84800338	23.7076	8.106	17.6363	0.000574564	0.390108	0.00702738
Lztfl1	chr9:123697592-123717557	7.12241	15.8586	11.7637	0.000574564	0.0786719	0.374113
Mafb	chr2:160363676-160367065	76.0268	21.4562	63.1135	0.000574564	0.596769	0.000574564
Maff	chr15:79346620-79359076	1.38963	23.6545	5.94267	0.000574564	0.000574564	0.000574564
Mafg	chr11:120628350-120633547	16.494	35.5313	32.5202	0.000574564	0.00522145	0.864785
Malt1	chr18:64887755-65689436	18.297	116.934	27.8369	0.000574564	0.208529	0.000574564
Man2b1	chr8:85083268-85098739	286.32	105.06	139.379	0.000574564	0.0036881	0.368709
Map2k1	chr9:64185792-64253605	46.8707	102.815	78.4787	0.000574564	0.029295	0.381563
Map3k1	chr13:111746434-111808983	29.636	9.03095	17.7997	0.000574564	0.0298423	0.00200023
Mapkapk2	chr1:131053703-131097543	99.8844	228.861	196.704	0.000574564	0.00328097	0.710515
Mb21d1	chr9:78430517-78443237	2.36582	11.3062	7.79667	0.000574564	0.000574564	0.195119
Mfsd12	chr10:81357569-81365820	176.726	80.2167	88.8328	0.000574564	0.00407559	0.846846
Mfsd6	chr1:52656304-52727318	15.7466	4.82369	8.51625	0.000574564	0.00944011	0.019104
Mgst1	chr6:138140536-138156752	140.464	378.931	225.295	0.000574564	0.0462531	0.0226673
Mif	chr10:75859352-75860250	38.8321	95.3528	68.7378	0.000574564	0.0290256	0.306705
Mki67	chr7:135689787-135716379	8.29954	36.226	12.9412	0.000574564	0.0773876	0.000574564
Mknk2	chr10:80665317-80676293	39.4185	18.0387	26.7515	0.000574564	0.123505	0.123417
Mmp13	chr9:7272513-7283333	1.17314	94.9167	5.90696	0.000574564	0.000574564	0.000574564
Mmp8	chr9:7558428-7568486	0.565096	11.2357	1.55219	0.000574564	0.0508169	0.000574564
Mocos	chr18:24653690-24701556	33.0565	13.3151	16.8129	0.000574564	0.00328097	0.483014
Mospd2	chrX:164936170-164980375	32.8977	69.4537	65.3314	0.000574564	0.00108128	0.917161
Msn	chrX:96096044-96168553	202.794	578.038	438.335	0.000574564	0.00200023	0.489626
Msra	chr14:64122620-64455903	18.0987	7.71596	8.58346	0.000574564	0.00155184	0.85069
Mtm1	chrX:71210766-71315295	18.5332	48.2802	33.3404	0.000574564	0.0156756	0.172209
Mvp	chr7:126986859-127014594	64.0298	143.099	141.248	0.000574564	0.00108128	0.98466
N4bp2l1	chr5:150571642-150594525	19.7904	3.65059	9.69902	0.000574564	0.00522145	0.000574564
Nagk	chr6:83795056-83802556	44.0287	17.4923	22.8424	0.000574564	0.00446002	0.403113
Naip2	chr13:100144062-100202122	24.7104	92.4867	49.0653	0.000574564	0.0024453	0.0036881
Napsa	chr7:44572444-44586846	23.3516	7.53945	12.46	0.000574564	0.00875806	0.0904086
Nars	chr18:64499646-64516557	49.9333	107.213	95.8855	0.000574564	0.00328097	0.806952
Ndufb6	chr4:40270662-40279368	34.1857	81.7165	59.4032	0.000574564	0.0413478	0.299022
Nfatc1	chr18:80606204-80713071	11.5251	5.2057	7.6445	0.000574564	0.132131	0.187586
Nfkb1	chr3:135584654-135691547	30.1766	70.092	51.6659	0.000574564	0.0237354	0.28391
Nfkbid	chr7:30423303-30428746	10.2656	22.9471	10.4623	0.000574564	0.976354	0.000574564
Nme1	chr11:93958924-93968521	38.3124	82.9293	55.3627	0.000574564	0.18027	0.133845
Notch1	chr2:26457901-26503822	8.51008	22.9116	17.3032	0.000574564	0.00108128	0.332963
Nrp2	chr1:62703316-62818692	78.1824	199.415	141.512	0.000574564	0.027218	0.296461
Nrros	chr16:32142824-32165476	94.16	38.9295	72.6223	0.000574564	0.388072	0.00773462
Ntng2	chr2:29194725-29252993	3.35242	12.7631	4.47228	0.000574564	0.424077	0.000574564
Olfml3	chr3:103735393-103738001	3.92464	21.5055	6.39642	0.000574564	0.109494	0.000574564
Olfr613	chr7:103550367-103555504	8.61506	21.3245	10.8187	0.000574564	0.558465	0.0144734
Osbpl11	chr16:33185070-33243312	34.7266	15.5257	17.7705	0.000574564	0.00200023	0.74154
Osm	chr11:4236784-4241026	1.37187	12.7446	5.60467	0.000574564	0.000574564	0.00155184
P3h1	chr4:119232914-119248977	4.11227	10.4423	5.98756	0.000574564	0.221165	0.027218
P4ha1	chr10:59323295-59373304	19.9517	55.2808	39.5819	0.000574564	0.00200023	0.217064
Papss2	chr19:32595714-32667187	6.95085	26.4132	14.2271	0.000574564	0.00155184	0.00631808
Pcdh7	chr5:57718020-58132240	5.01984	14.2789	5.27783	0.000574564	0.93657	0.000574564
Pcmtd2	chr2:181837853-181857460	14.5434	5.7842	7.57832	0.000574564	0.00944011	0.461713
Pdia4	chr6:47796140-47813512	38.0845	99.4074	64.3885	0.000574564	0.0248379	0.0712486
Pdp1	chr4:11958182-11966450	13.8518	6.21409	6.61709	0.000574564	0.00328097	0.928645
Pdpn	chr4:143267408-143299564	2.38716	25.697	7.91827	0.000574564	0.000574564	0.000574564
Pex16	chr2:92374675-92381220	7.83872	19.1272	17.1175	0.000574564	0.00108128	0.831113
Pfkp	chr13:6548156-6648771	16.9683	46.5483	28.1703	0.000574564	0.10704	0.0757244
Pgam5	chr5:110259134-110269899	10.6223	25.0262	15.5621	0.000574564	0.181899	0.0618618
Pgap1	chr1:54472999-54557684	44.7756	17.0935	36.8353	0.000574564	0.577117	0.000574564
Pgk1	chrX:106187099-106203699	123.886	397.252	251.392	0.000574564	0.0024453	0.0668472
Phactr2	chr10:13207716-13474396	12.5006	4.41548	5.99906	0.000574564	0.00108128	0.326782
Phtf2	chr5:20758663-20882124	6.29068	13.7873	11.6519	0.000574564	0.0107855	0.671931
Pip4k2a	chr2:18842255-18998121	35.0642	14.4628	21.4197	0.000574564	0.0402428	0.13789
Pitpnc1	chr11:107207891-107470720	27.7632	10.9303	15.8033	0.000574564	0.0156756	0.1608
Plaur	chr7:24462499-24475873	47.1414	102.727	26.5335	0.000574564	0.0132472	0.000574564
Plek	chr11:16971205-17008718	110.219	370.935	183.595	0.000574564	0.0369774	0.00286561
Plekhm1	chr11:103365091-103412664	22.1551	8.62473	12.6736	0.000574564	0.0144734	0.145635
Plk3	chr4:117126812-117133952	1.41943	10.4719	4.08096	0.000574564	0.000574564	0.000574564
Pno1	chr11:17203199-17211589	13.3375	32.1615	24.6077	0.000574564	0.0107855	0.39868
Pnpla7	chr2:24976032-25054072	40.2119	18.7441	23.7589	0.000574564	0.0264297	0.447552
Pole4	chr6:82646711-82652865	19.6877	57.6397	41.2913	0.000574564	0.00155184	0.256069
Ppap2b	chr4:105157346-105232767	7.21428	23.1032	9.08024	0.000574564	0.522193	0.000574564
Ppip5k2	chr1:97706042-97770092	10.8396	27.5086	21.9675	0.000574564	0.00108128	0.476591
Ppp1r12b	chr1:134765942-134955940	2.27426	12.7454	5.02337	0.000574564	0.00737487	0.000574564
Ppp1r15b	chr1:133131165-133139800	28.7334	61.3171	51.7423	0.000574564	0.0132472	0.653684
Praf2	chrX:7728570-7731063	5.90976	14.1511	8.95182	0.000574564	0.231883	0.14179
Prdx1	chr4:116684964-116700000	963.118	2853.48	1696.31	0.000574564	0.0306081	0.0920835
Prdx6	chr1:161240111-161251210	21.684	104.757	44.8968	0.000574564	0.00155184	0.000574564
Prkar2b	chr12:31958478-32061279	7.45846	18.6506	9.64155	0.000574564	0.459359	0.00522145
Prkcd	chr14:30595353-30626208	107.485	274.613	147.231	0.000574564	0.281312	0.0104379
Psat1	chr19:15905122-15925059	7.79017	28.9582	16.8277	0.000574564	0.00286561	0.0274735
Psma1	chr7:114264549-114276116	74.4993	163.786	149.214	0.000574564	0.00200023	0.848699
Psmb5	chr14:54614119-54617995	43.6267	146.031	95.1248	0.000574564	0.256133	0.49841
Psmc3	chr2:91054015-91059438	46.0663	95.9767	90.4503	0.000574564	0.0036881	0.920958
Psmd11	chr11:80428614-80472133	20.0573	45.5836	40.0387	0.000574564	0.00328097	0.766288
Ptges3	chr10:128058981-128077254	70.2344	152.124	132.805	0.000574564	0.00328097	0.739607
Ptgir	chr7:16906489-16910905	1.65104	10.4889	4.32964	0.000574564	0.000574564	0.000574564
Ptgr1	chr4:58965589-58987078	14.9595	52.0477	22.6191	0.000574564	0.12233	0.000574564
Ptpn12	chr5:20986644-21055797	14.8783	35.6232	21.4009	0.000574564	0.183307	0.0348754
Ptpro	chr6:137252298-137464633	25.1979	10.8374	17.7632	0.000574564	0.193544	0.0497365
Pvr	chr7:19903577-19921143	4.02895	10.1875	6.07972	0.000574564	0.18908	0.062055
Rab11fip1	chr8:27138772-27174646	2.69162	19.1482	7.09382	0.000574564	0.000574564	0.000574564
Rab11fip5	chr6:85334961-85374634	48.5933	21.6998	28.1194	0.000574564	0.0205034	0.407057
Rab3il1	chr19:10018227-10035586	73.8375	30.7098	50.4615	0.000574564	0.140357	0.0300658
Rai14	chr15:10568977-10714631	7.95048	29.0757	6.88158	0.000574564	0.737758	0.000574564
Ran	chr5:129020155-129024321	58.3811	150.019	113.954	0.000574564	0.0024453	0.346384
Ranbp2	chr10:58446851-58494154	42.9128	91.2381	66.6024	0.000574564	0.0852685	0.276296
Rapgef5	chr12:117516478-117756978	5.70533	13.2151	8.94194	0.000574564	0.0932044	0.149235
Rasa3	chr8:13567217-13677587	63.2089	27.5786	40.1735	0.000574564	0.0654815	0.134988
Rassf5	chr1:131176409-131245178	10.5844	4.18989	7.79633	0.000574564	0.313604	0.0141744
Rbm7	chr9:48488696-48495330	44.1361	96.5256	69.6723	0.000574564	0.0748904	0.24115
Rbpms	chr8:33782643-33929863	2.66497	17.0023	7.80962	0.000574564	0.000574564	0.0036881
Rcl1	chr19:29101374-29143843	4.54013	11.8598	5.42397	0.000574564	0.714712	0.00200023
Rcsd1	chr1:165648944-165708094	13.2938	5.72124	7.69584	0.000574564	0.0213234	0.347708
Rdh11	chr12:79175550-79191819	15.2445	41.6972	28.4358	0.000574564	0.0104379	0.152747
Rell1	chr5:63908897-63968897	15.6863	6.67478	7.46883	0.000574564	0.00200023	0.829504
Rgs2	chr1:143999337-144004149	58.3842	11.628	32.0788	0.000574564	0.00910745	0.000574564
Rhoq	chr17:86963110-87025401	22.6502	69.414	39.5955	0.000574564	0.0223989	0.019104
Ric1	chr19:29522281-29605921	16.7924	38.2169	34.2577	0.000574564	0.00155184	0.812841
Riok3	chr18:12128849-12157367	43.2748	89.1613	72.7791	0.000574564	0.0258698	0.544194
Ripk2	chr4:16123374-16163498	5.57551	15.1346	10.76	0.000574564	0.0159588	0.272711
Rpe	chr1:66700892-66817595	19.3176	52.4398	37.7986	0.000574564	0.0207783	0.314078
Rps6ka4	chr19:6829083-6840627	16.0355	37.0347	31.6045	0.000574564	0.0024453	0.685572
Rrs1	chr1:9545407-9547455	5.24614	13.6483	8.70304	0.000574564	0.0704496	0.105664
Sat1	chrX:155213125-155216449	333.302	122.681	180.128	0.000574564	0.00631808	0.134278
Scamp5	chr9:57441326-57468060	26.7233	10.2169	15.7436	0.000574564	0.0256269	0.103468
Sdc4	chr2:164424246-164443188	42.266	97.7358	64.5486	0.000574564	0.0868184	0.103468
Selplg	chr5:113817797-113830501	69.793	29.7466	41.0901	0.000574564	0.0239967	0.243009
Sephs2	chr7:127271878-127274059	37.6249	98.9433	72.3762	0.000574564	0.00328097	0.263087
Sepn1	chr4:134537891-134552166	11.047	5.07299	5.34669	0.000574564	0.00407559	0.937331
Serpine1	chr5:137061505-137072272	8.89723	21.1367	11.4124	0.000574564	0.445391	0.0059614
Sesn2	chr4:132492806-132510456	6.8803	15.4006	13.5389	0.000574564	0.0059614	0.772234
Sft2d2	chr1:165174340-165194433	51.0578	23.0846	24.536	0.000574564	0.00108128	0.913273
Shmt2	chr10:127514938-127522444	7.27528	18.4199	13.9558	0.000574564	0.008065	0.373539
Sik1	chr17:31844249-31855792	10.6798	2.88474	6.36146	0.000574564	0.0353463	0.000574564
Slamf6	chr1:171917536-171943868	0.227136	10.1186	4.48638	0.000574564	0.000574564	0.00200023
Slc15a4	chr5:127595665-127617392	40.1396	14.6516	20.4341	0.000574564	0.00200023	0.247803
Slc16a1	chr3:104638663-104658462	5.78248	14.9286	7.61708	0.000574564	0.411468	0.00666712
Slc20a1	chr2:129198772-129211612	16.624	62.3307	30.8543	0.000574564	0.0132472	0.00108128
Slc30a1	chr1:191894071-191913247	27.0252	11.9434	18.0684	0.000574564	0.0988371	0.105816
Slc38a2	chr15:96687391-96699698	24.3176	62.6809	43.4974	0.000574564	0.0104379	0.156215
Slc38a6	chr12:73286847-73354045	7.16341	19.1434	14.7751	0.000574564	0.00286561	0.417376
Slc38a7	chr8:95835922-95853491	11.9403	28.2367	23.6948	0.000574564	0.00155184	0.633775
Slc39a14	chr14:70303466-70351424	5.3585	23.1865	11.1177	0.000574564	0.00155184	0.000574564
Slc43a2	chr11:75531693-75577572	80.2837	35.259	50.5915	0.000574564	0.072912	0.17909
Slc45a4	chr15:73580290-73624744	14.2731	5.55793	11.2831	0.000574564	0.473607	0.00407559
Slc4a7	chr14:14703024-14799943	13.2938	33.8243	19.9465	0.000574564	0.11459	0.0290256
Slc6a12	chr6:121346696-121365773	1.10105	33.6271	9.05924	0.000574564	0.000574564	0.000574564
Slco4a1	chr2:180460977-180474853	1.14163	10.0838	2.91134	0.000574564	0.00522145	0.000574564
Smim14	chr5:65448754-65492835	56.3123	26.0005	28.5429	0.000574564	0.00328097	0.860279
Smurf1	chr5:144876494-144965830	7.3926	15.5751	9.94892	0.000574564	0.327191	0.0687187
Snx8	chr5:140340302-140389247	80.1318	31.738	45.1162	0.000574564	0.0120392	0.189743
Socs2	chr10:95411489-95416857	0.618203	17.0089	1.70305	0.000574564	0.0374139	0.000574564
Spata13	chr14:60634728-60764556	2.9624	17.0344	9.41696	0.000574564	0.000574564	0.0123314
Spata5l1	chr2:122630624-122632704	4.35367	13.1203	8.25627	0.000574564	0.0343585	0.102403
Speg	chr1:75375296-75432306	39.7016	12.0695	15.9831	0.000574564	0.00108128	0.533501
Spred1	chr2:117121070-117182277	32.5719	72.669	53.0203	0.000574564	0.0407185	0.257078
Sptlc2	chr12:87307888-87388230	40.0806	84.9886	68.6286	0.000574564	0.0213234	0.522977
Srsf3	chr17:29032659-29043372	49.6287	120.883	85.2462	0.000574564	0.0215893	0.190264
St3gal1	chr15:67102874-67176882	13.1366	32.4876	18.3969	0.000574564	0.217064	0.0113969
St7	chr6:17693993-17943023	3.03098	14.9317	8.57783	0.000574564	0.000574564	0.0351267
Stip1	chr19:7020695-7040026	21.2471	46.3211	38.9052	0.000574564	0.0101061	0.623066
Susd6	chr12:80790531-80880833	55.8759	122.511	105.619	0.000574564	0.00522145	0.71867
Tapt1	chr5:44175161-44226606	9.7886	29.4604	18.0622	0.000574564	0.0113969	0.0474378
Tbc1d9	chr8:83165351-83272940	14.7137	44.8009	26.9593	0.000574564	0.0059614	0.0321324
Tcea1	chr1:4857693-4897909	45.2088	94.1214	91.0861	0.000574564	0.00155184	0.95821
Tcp11l1	chr2:104679979-104712162	3.86832	10.2646	7.27649	0.000574564	0.017115	0.248354
Tes	chr6:17065148-17105825	14.7626	52.8543	21.4371	0.000574564	0.173677	0.000574564
Tet3	chr6:83362373-83441678	16.9118	6.94566	9.04719	0.000574564	0.00559824	0.36819
Timm17a	chr1:135301534-135313737	20.3625	45.3559	34.5769	0.000574564	0.0510168	0.416187
Tiparp	chr3:65527484-65555518	10.3629	36.1632	22.3751	0.000574564	0.00108128	0.0641562
Tk2	chr8:104226690-104248558	21.7223	8.7865	13.1061	0.000574564	0.0422272	0.14635
Tlk2	chr11:105178806-105283959	8.95527	20.4056	18.0938	0.000574564	0.0036881	0.797278
Tlr13	chrX:106143274-106160493	140.363	44.2277	69.4528	0.000574564	0.00108128	0.0718163
Tlr9	chr9:106222597-106226876	12.4405	4.13531	18.6062	0.000574564	0.122941	0.000574564
Tm6sf1	chr7:81859000-81934459	76.5451	30.5193	37.3694	0.000574564	0.00485543	0.625373
Tmed5	chr5:108121646-108132591	32.7746	85.5317	60.6135	0.000574564	0.00944011	0.212817
Tmem63a	chr1:180942517-180975104	8.51581	20.9729	14.3933	0.000574564	0.0397916	0.157698
Tnfrsf11a	chr1:105780722-105847981	39.5764	15.3562	23.4908	0.000574564	0.0266688	0.0882601
Tnfrsf1b	chr4:145212367-145246870	213.465	535.326	292.892	0.000574564	0.315122	0.0287923
Tnfrsf26	chr7:143607684-143627845	5.91598	28.2889	9.33264	0.000574564	0.125379	0.000574564
Tnfsf15	chr4:63724602-63745113	0.800441	39.9518	3.11579	0.000574564	0.000574564	0.000574564
Tnip1	chr11:54910786-54962940	20.6262	66.2776	41.6537	0.000574564	0.00155184	0.0593311
Tpd52	chr3:8929435-9004515	166.502	59.3147	100.457	0.000574564	0.0290256	0.0229254
Traf1	chr2:34943257-34961772	1.2967	17.0087	5.9616	0.000574564	0.000574564	0.000574564
Traf6	chr2:101678419-101701668	10.6037	25.7295	12.256	0.000574564	0.724659	0.00108128
Trim12c	chr7:104338753-104353358	10.2608	29.5913	19.9231	0.000574564	0.00407559	0.141059
Trim56	chr5:137111285-137116207	5.45893	13.6502	11.9318	0.000574564	0.00108128	0.760011
Trp53inp1	chr4:11156440-11174377	27.7405	7.67168	13.8856	0.000574564	0.00286561	0.0159588
Trub2	chr2:29774683-29787671	6.65779	15.0549	9.28016	0.000574564	0.282189	0.0604889
Tsc22d3	chrX:140539528-140600522	69.9088	20.2261	38.8229	0.000574564	0.00841868	0.00446002
Ttc39b	chr4:83220300-83324189	4.621	12.6584	8.89509	0.000574564	0.00841868	0.20864
Tuba4a	chr1:75210828-75219253	11.1013	41.2793	26.9708	0.000574564	0.00631808	0.23561
Tubb4b	chr2:25218744-25224702	47.3979	103.015	81.3687	0.000574564	0.0185511	0.456635
Txndc16	chr14:45134447-45219394	15.065	6.46479	9.12202	0.000574564	0.0422272	0.259926
Txnip	chr3:96555767-96566801	220.865	96.7764	109.299	0.000574564	0.00155184	0.775077
Txnrd1	chr10:82833950-82897724	60.206	214.984	93.2312	0.000574564	0.0842376	0.000574564
Uba1	chrX:20658301-20683179	65.32	173.222	116.573	0.000574564	0.0126225	0.133845
Ubald1	chr16:4874778-4879851	13.5045	3.98252	7.01862	0.000574564	0.0104379	0.069109
Ubxn2a	chr12:4879031-4907520	7.37795	24.7682	8.86448	0.000574564	0.662911	0.000574564
Ucp2	chr7:100493357-100499629	232.988	90.4686	128.539	0.000574564	0.00702738	0.190784
Ugcg	chr4:59189549-59222833	11.9444	29.174	22.4965	0.000574564	0.00841868	0.407057
Uhrf1bp1	chr17:27856506-27900040	4.68628	10.3742	8.64784	0.000574564	0.00737487	0.614899
Ulk2	chr11:61775597-61855092	22.1341	10.3601	12.3964	0.000574564	0.014779	0.636163
Uqcrq	chr11:53428947-53430831	24.2084	70.9388	55.7924	0.000574564	0.00155184	0.485609
Vav3	chr3:109340682-109685694	26.1301	7.57059	13.1128	0.000574564	0.00200023	0.0239967
Vdac3	chr8:22577074-22593813	44.7944	99.2445	77.2026	0.000574564	0.0173933	0.409495
Vhl	chr6:113624020-113631633	11.9098	26.2026	18.5464	0.000574564	0.0996352	0.208351
Vipas39	chr12:87238874-87266286	46.7408	21.7132	30.4174	0.000574564	0.0813742	0.21585
Vnn3	chr10:23851461-23869843	0.82514	22.2081	6.63281	0.000574564	0.000574564	0.000574564
Vprbp	chr9:106821975-106880992	3.09912	11.6982	6.2601	0.000574564	0.0036881	0.00875806
Vps37b	chr5:124004640-124032260	7.97688	17.3543	14.9383	0.000574564	0.0107855	0.715458
Wdr91	chr6:34880425-34910831	57.9746	24.876	31.3989	0.000574564	0.00559824	0.471999
Wfdc17	chr11:83704055-83706269	196.989	879.005	328.977	0.000574564	0.0311365	0.000574564
Zbtb18	chr1:177444660-177450764	14.022	32.27	22.5223	0.000574564	0.0553357	0.173269
Zbtb38	chr9:96685422-96752831	11.6869	5.32932	6.49067	0.000574564	0.0123314	0.601546
Zc3h12a	chr4:125118413-125127881	5.71302	19.7367	11.4349	0.000574564	0.0024453	0.0256269
Zc3h12d	chr10:7832469-7870397	12.5577	1.92439	6.4172	0.000574564	0.0059614	0.000574564
Zc3hav1	chr6:38310496-38354603	30.6439	63.7014	57.0038	0.000574564	0.00631808	0.810268
Zcchc11	chr4:108459425-108559415	13.0783	5.95488	8.26106	0.000574564	0.0700434	0.282935
Zcchc2	chr1:105990405-106034079	7.57555	15.9702	15.6241	0.000574564	0.00108128	0.970245
Zfand3	chr17:30005086-30210020	13.744	30.9963	26.3403	0.000574564	0.00485543	0.670389
Zfp36l1	chr12:80107759-80113013	35.1892	10.0719	17.994	0.000574564	0.0036881	0.0221249
Zfp36l2	chr17:84183927-84187947	87.0876	25.9579	49.539	0.000574564	0.0144734	0.00446002
Zfp652	chr11:95749066-95764713	13.9605	6.58544	10.5962	0.000574564	0.382797	0.0658734
Zyx	chr6:42349827-42380558	27.9402	76.5809	47.0441	0.000574564	0.0277484	0.0378468
AW112010	chr19:11047611-11050566	1.87867	321.924	381.893	0.000574564	0.000574564	0.679422
Gpr137b-ps	chr13:12614064-12650395	60.7647	24.2182	23.5451	0.000574564	0.000574564	0.965826
1600014C10Rik	chr7:38183216-38197565	6.10084	88.8377	75.815	0.000574564	0.000574564	0.672131
5730508B09Rik	chr3:127869687-127896323	11.1121	48.1359	28.7318	0.000574564	0.000574564	0.0437362
6330416G13Rik	chr4:63560359-63586353	11.7686	41.7218	39.7618	0.000574564	0.000574564	0.937331
9130401M01Rik	chr15:58022270-58034294	13.1627	35.0208	29.4227	0.000574564	0.000574564	0.649958
Aacs	chr5:125475872-125517403	9.39192	29.1328	24.8174	0.000574564	0.000574564	0.678287
Aars	chr8:111033841-111055569	18.253	83.8226	72.0478	0.000574564	0.000574564	0.709168
Abca9	chr11:110100821-110168153	33.2625	3.99835	10.5093	0.000574564	0.000574564	0.000574564
Abhd12	chr2:150832514-150904731	211.686	62.7514	70.622	0.000574564	0.000574564	0.788987
Abracl	chr10:18011259-18023252	62.7342	280.541	212.447	0.000574564	0.000574564	0.3476
Acaa1a	chr9:119341293-119350295	40.761	134.614	124.93	0.000574564	0.000574564	0.89335
Acat2	chr17:12943041-12960725	3.28509	34.2437	23.5587	0.000574564	0.000574564	0.166435
Acbd5	chr2:23068200-23114512	41.7133	16.7851	18.4675	0.000574564	0.000574564	0.850691
Acly	chr11:100476351-100528000	37.0204	112.417	91.0298	0.000574564	0.000574564	0.544636
Acsl1	chr8:46471036-46536051	15.3931	366.988	181.606	0.000574564	0.000574564	0.0059614
Acsl4	chrX:142317992-142390535	33.1819	111.069	83.1906	0.000574564	0.000574564	0.332904
Acsl5	chr19:55253368-55296628	50.2325	164.244	141.762	0.000574564	0.000574564	0.73003
Acss2	chr2:155518042-155562743	1.41203	19.3795	12.8687	0.000574564	0.000574564	0.124731
Ada	chr2:163726570-163750239	21.505	4.05284	9.43687	0.000574564	0.000574564	0.000574564
Adam8	chr7:139978931-139992562	168.489	40.8879	60.8828	0.000574564	0.000574564	0.114462
Adar	chr3:89715021-89764632	10.269	44.3951	46.8092	0.000574564	0.000574564	0.931382
Adgre1	chr17:57358685-57483529	655.53	2050.04	1962.27	0.000574564	0.000574564	0.960543
Adgre4	chr17:55749983-55853662	3.86063	43.8528	25.5925	0.000574564	0.000574564	0.0333349
Adra1a	chr14:66635250-66771168	10.915	0.615638	1.76596	0.000574564	0.000574564	0.00666712
Agtrap	chr4:148077060-148088064	13.8793	62.2451	50.6982	0.000574564	0.000574564	0.53935
Aida	chr1:183297059-183324501	15.7241	33.2059	42.7196	0.000574564	0.000574564	0.414902
Aif1	chr17:35170991-35176001	54.8415	137.728	309.624	0.000574564	0.000574564	0.000574564
Alas1	chr9:106233454-106247954	72.4011	548.517	153.417	0.000574564	0.000574564	0.000574564
Aldh1b1	chr4:45799021-45804608	5.3605	37.4963	27.7692	0.000574564	0.000574564	0.299003
Aldh1l1	chr6:90550847-90599171	4.65957	12.7775	17.0318	0.000574564	0.000574564	0.333953
Amz1	chr5:140724126-140753312	16.8401	2.21294	1.94013	0.000574564	0.000574564	0.837391
Angptl4	chr17:33774899-33781575	11.2669	0.870695	0.635181	0.000574564	0.000574564	0.652293
Ank	chr15:27466676-27594907	14.729	3.87077	3.74678	0.000574564	0.000574564	0.964059
Anxa1	chr19:20373433-20390671	878.996	166.551	173.317	0.000574564	0.000574564	0.948097
Anxa2	chr9:69453682-69491785	330.496	120.394	121.447	0.000574564	0.000574564	0.987999
Aoah	chr13:20794112-21024254	28.5296	396.353	321.944	0.000574564	0.000574564	0.759796
Aph1c	chr9:66814993-66834706	25.5471	2.4549	4.37688	0.000574564	0.000574564	0.0533967
Aplp2	chr9:31149556-31211815	217.55	54.6511	58.4051	0.000574564	0.000574564	0.905222
Apobec3	chr15:79889531-79908429	11.3633	55.6937	68.1852	0.000574564	0.000574564	0.568701
Apoc2,Apoc4,Apoc4-apoc2	chr7:19671578-19681460	7.12631	39.1204	35.2621	0.000574564	0.000574564	0.852921
Arhgap18	chr10:26772511-26918648	60.8853	6.60374	13.4658	0.000574564	0.000574564	0.00407559
Arhgap19	chr19:41766587-41802084	71.8978	6.59082	22.0648	0.000574564	0.000574564	0.000574564
Arhgap22	chr14:33216822-33369936	14.5203	2.97049	2.42532	0.000574564	0.000574564	0.641736
Arhgap25	chr6:87458544-87533259	157.457	27.6291	30.3113	0.000574564	0.000574564	0.85292
Arhgap9	chr10:127321963-127341579	91.1463	33.0147	42.9138	0.000574564	0.000574564	0.392844
Arhgdib	chr6:136923660-136941899	142.209	368.374	346.397	0.000574564	0.000574564	0.915513
Arrdc3	chr13:80883421-80896043	21.6722	4.04829	7.26843	0.000574564	0.000574564	0.0407185
Arrdc4	chr7:68736993-68749238	9.67619	47.2072	27.1339	0.000574564	0.000574564	0.0538597
Ascc3	chr10:50592668-50851202	13.3625	36.8843	36.2297	0.000574564	0.000574564	0.975627
Asns	chr6:7675170-7693182	2.80555	54.8916	28.5348	0.000574564	0.000574564	0.00522145
Asph	chr4:9269316-9669344	70.8097	20.1436	22.9847	0.000574564	0.000574564	0.810663
Ass1	chr2:31470269-31520670	2.08621	177.915	83.9749	0.000574564	0.000574564	0.000574564
Atf4	chr15:80255183-80257545	45.8467	208.03	148.75	0.000574564	0.000574564	0.213659
Atp6v0a1	chr11:101009451-101063717	190.24	49.4158	36.7976	0.000574564	0.000574564	0.300846
Atp6v0d2	chr4:19876837-19922566	479.809	92.5436	72.9349	0.000574564	0.000574564	0.4618
Atrip,Trex1	chr9:109057931-109074124	19.769	178.848	194.44	0.000574564	0.000574564	0.872529
Atrnl1	chr19:57611033-58133340	4.31867	46.4161	23.1559	0.000574564	0.000574564	0.00200023
Azi2	chr9:118040521-118150196	23.2822	70.6553	68.7036	0.000574564	0.000574564	0.964186
B630005N14Rik	chr6:13625674-13677966	59.2462	23.2416	25.056	0.000574564	0.000574564	0.891226
Baiap2	chr11:119943091-120006782	11.9607	4.07861	3.22299	0.000574564	0.000574564	0.555552
Batf	chr12:85686719-85709087	3.85458	18.311	21.2205	0.000574564	0.000574564	0.739175
Batf2	chr19:6164457-6172475	1.678	15.5802	21.5528	0.000574564	0.000574564	0.292791
Bcl2a1a	chr9:88956919-88962416	1.60457	246.231	77.1165	0.000574564	0.000574564	0.000574564
Bcl2a1d	chr9:88723287-88731850	12.2255	326.927	93.2199	0.000574564	0.000574564	0.000574564
Bcl2l11	chr2:128126037-128162547	33.6537	5.7359	10.2036	0.000574564	0.000574564	0.0360808
Bcl3	chr7:19808461-19822755	6.1449	15.286	22.6429	0.000574564	0.000574564	0.140775
Bex1	chrX:136213971-136215513	15.8977	0.666351	1.41476	0.000574564	0.000574564	0.195257
Bhlhe40	chr6:108577035-108666925	18.9717	39.0018	5.75142	0.000574564	0.000574564	0.000574564
Birc3	chr9:7848700-7873170	12.025	62.3187	62.6552	0.000574564	0.000574564	0.991731
Bst1	chr5:43818892-43843468	1.07351	140.388	49.4345	0.000574564	0.000574564	0.000574564
Bst2	chr8:71534261-71537437	35.9825	381.414	563.46	0.000574564	0.000574564	0.141341
C3	chr17:57203966-57228136	5.45665	159.116	192.724	0.000574564	0.000574564	0.625669
Cacybp	chr1:160202366-160212892	21.5167	71.6402	60.412	0.000574564	0.000574564	0.636783
Cadm1	chr9:47530351-47853385	25.7228	2.30729	5.04318	0.000574564	0.000574564	0.00286561
Calm2	chr17:87433400-87446935	329.849	134.096	159.141	0.000574564	0.000574564	0.634692
Car13	chr3:14641726-14663002	10.2888	52.6552	29.9501	0.000574564	0.000574564	0.0205034
Cars	chr7:143557229-143600090	9.35564	31.0076	27.6709	0.000574564	0.000574564	0.807711
Casp3	chr8:46617290-46639698	10.2162	21.3929	31.3475	0.000574564	0.000574564	0.144231
Casp4	chr9:5308848-5336791	9.58654	46.2954	41.3461	0.000574564	0.000574564	0.811779
Casp7	chr19:56397128-56442343	7.15668	41.9003	18.3018	0.000574564	0.000574564	0.000574564
Cblb	chr16:52031548-52208046	20.6235	6.7547	7.40363	0.000574564	0.000574564	0.86246
Ccdc25	chr14:65837301-65866604	8.65637	26.7144	25.1027	0.000574564	0.000574564	0.913754
Ccdc86	chr19:10937159-10949266	3.74019	30.1865	24.5362	0.000574564	0.000574564	0.536045
Ccdc88b	chr19:6844622-6858211	8.64537	43.5327	38.8813	0.000574564	0.000574564	0.816101
Ccl2	chr11:82035576-82037452	8.05279	89.3246	54.1637	0.000574564	0.000574564	0.0647127
Ccl3	chr11:83647842-83649378	40.4835	882.087	137.084	0.000574564	0.000574564	0.000574564
Ccl4	chr11:83662583-83664683	20.3825	401.079	68.2978	0.000574564	0.000574564	0.000574564
Ccl6	chr11:83582060-83623693	184.732	1046.84	763.931	0.000574564	0.000574564	0.329192
Ccl7	chr11:82045711-82047523	5.88651	64.39	35.1681	0.000574564	0.000574564	0.0168172
Ccl9	chr11:83572916-83578636	159.507	936.536	486.457	0.000574564	0.000574564	0.0126225
Ccnyl1	chr1:64691344-64725642	3.64408	12.3624	10.6835	0.000574564	0.000574564	0.745834
Ccpg1	chr9:72985503-73039699	19.3207	7.69176	8.18328	0.000574564	0.000574564	0.928326
Ccr3	chr9:124021970-124031689	12.0348	1.1983	2.22841	0.000574564	0.000574564	0.198318
Ccrl2	chr9:111054833-111057518	13.0515	46.7756	34.7951	0.000574564	0.000574564	0.337316
Cd14	chr18:36725063-36726815	126.712	449.545	556.023	0.000574564	0.000574564	0.553411
Cd164	chr10:41519499-41531042	36.4913	150.262	118.245	0.000574564	0.000574564	0.466083
Cd1d1	chr3:86995835-86999340	2.27714	16.4747	17.4723	0.000574564	0.000574564	0.929296
Cd274	chr19:29367437-29388094	18.9036	308.455	176.604	0.000574564	0.000574564	0.0226673
Cd28	chr1:60746387-60773359	23.4735	0.713033	1.31817	0.000574564	0.000574564	0.231685
Cd300a	chr11:114890040-114904651	94.4481	10.1441	26.5465	0.000574564	0.000574564	0.000574564
Cd300lb	chr11:114922780-114934386	95.5431	12.697	21.5143	0.000574564	0.000574564	0.0362779
Cd300ld	chr11:114982445-114989886	65.6634	13.5499	30.3876	0.000574564	0.000574564	0.000574564
Cd302	chr2:60251992-60284484	45.2093	147.114	136.571	0.000574564	0.000574564	0.893872
Cd36	chr5:17781689-17888959	889.303	335.085	372.069	0.000574564	0.000574564	0.84334
Cd38	chr5:43868826-43912374	0.333719	183.624	72.2944	0.000574564	0.000574564	0.000574564
Cd40	chr2:165055635-165071654	1.81014	38.4229	30.5453	0.000574564	0.000574564	0.49228
Cd55	chr1:130439029-130462740	1.03124	10.2711	10.9557	0.000574564	0.000574564	0.922727
Cd68	chr11:69664212-69666170	647.742	245.458	287.581	0.000574564	0.000574564	0.702049
Cd69	chr6:129267324-129275369	0.744968	97.0658	39.9149	0.000574564	0.000574564	0.000574564
Cd83	chr13:43785111-43803133	52.3202	8.57376	6.65341	0.000574564	0.000574564	0.483014
Cdc42ep2	chr19:5917555-5924816	4.99797	39.3922	18.7357	0.000574564	0.000574564	0.0024453
Cdk18	chr1:132113546-132139685	62.5904	14.832	17.6329	0.000574564	0.000574564	0.650703
Cdkn1c	chr7:143458338-143461050	40.9813	14.1118	15.8999	0.000574564	0.000574564	0.804272
Cebpa	chr7:35119292-35121931	78.2116	22.2488	19.2803	0.000574564	0.000574564	0.728217
Cebpb	chr2:167688914-167690432	32.2777	218.049	138.467	0.000574564	0.000574564	0.0856688
Cenpa	chr5:30666885-30674837	12.8312	0.956059	1.74442	0.000574564	0.000574564	0.287955
Cerk	chr15:86139100-86186141	94.4531	34.8843	36.0602	0.000574564	0.000574564	0.957784
Cers6	chr2:68861556-69111290	40.103	134.24	125.368	0.000574564	0.000574564	0.903794
Cfb	chr17:34856373-34862514	0.267504	507.6	287.583	0.000574564	0.000574564	0.0355961
Cfh	chr1:140085854-140183411	16.5076	3.79461	5.14451	0.000574564	0.000574564	0.37793
Cflar	chr1:58711490-58759209	28.0803	206.409	120.393	0.000574564	0.000574564	0.100309
Cfp	chrX:20925534-20931524	158.617	379.769	471.846	0.000574564	0.000574564	0.533494
Cipc	chr12:86947040-86965366	25.8568	7.40352	9.42	0.000574564	0.000574564	0.505009
Cited2	chr10:17723227-17725674	35.6888	15.0087	16.7735	0.000574564	0.000574564	0.823293
Ckb	chr12:111669354-111672338	166.631	35.5344	73.5036	0.000574564	0.000574564	0.000574564
Clcn7	chr17:25133393-25162099	57.9199	202.689	157.486	0.000574564	0.000574564	0.443271
Clec10a	chr11:70166622-70170836	14.9469	1.89412	3.90421	0.000574564	0.000574564	0.0338511
Clec4d	chr6:123262106-123275268	165.916	597.542	553.445	0.000574564	0.000574564	0.89061
Clec4e	chr6:123281788-123289871	3.10026	1029.17	352.349	0.000574564	0.000574564	0.000574564
Clec4n	chr6:123229842-123247024	12.694	157.586	126.62	0.000574564	0.000574564	0.498873
Clec5a	chr6:40529090-40910666	4.2797	58.5399	22.8081	0.000574564	0.000574564	0.000574564
Cmklr1	chr5:113612354-113650390	14.5441	50.3489	34.5772	0.000574564	0.000574564	0.147353
Cmpk2	chr12:26469214-26479837	2.92368	215.338	154.281	0.000574564	0.000574564	0.250716
Cnr2	chr4:135895188-135920219	14.8801	2.73856	5.07313	0.000574564	0.000574564	0.0218452
Cnrip1	chr11:17051933-17079372	11.5014	1.28176	1.71597	0.000574564	0.000574564	0.690156
Coa5	chr1:37417084-37430103	34.707	94.9592	112.545	0.000574564	0.000574564	0.641255
Col1a2	chr6:4505696-4541543	31.925	14.7553	11.3653	0.000574564	0.000574564	0.43226
Copz1	chr15:103272917-103299864	38.6965	94.3336	89.3009	0.000574564	0.000574564	0.923422
Cox17	chr16:38346998-38352763	36.5505	90.9088	82.2167	0.000574564	0.000574564	0.852286
Cox5a	chr9:57521231-57532426	83.8294	203.164	223.433	0.000574564	0.000574564	0.846487
Cp	chr3:19957053-20035310	4.28426	141.678	67.9199	0.000574564	0.000574564	0.00446002
Cpd	chr11:76777207-76847008	35.6082	214.091	96.0424	0.000574564	0.000574564	0.00108128
Cracr2b	chr7:141461093-141466602	17.7483	3.21639	4.02512	0.000574564	0.000574564	0.60437
Crip1	chr12:113152011-113153879	463.691	60.642	98.2318	0.000574564	0.000574564	0.066663
Csf2rb	chr15:78325989-78351001	41.8586	243.098	125.962	0.000574564	0.000574564	0.00773462
Csf3r	chr4:126024658-126044975	17.6061	39.9813	49.8508	0.000574564	0.000574564	0.504137
Ctsc	chr7:88278092-88310875	91.4028	407.273	675.166	0.000574564	0.000574564	0.06492
Ctsf	chr19:4855128-4860912	10.3742	3.23041	3.64449	0.000574564	0.000574564	0.837647
Cxcl1	chr5:90891244-90893115	0.93382	311.442	36.8175	0.000574564	0.000574564	0.000574564
Cxcl10	chr5:92331840-92414627	1.13201	381.887	202.031	0.000574564	0.000574564	0.00522145
Cxcl16	chr11:70454233-70466199	73.333	253.557	195.839	0.000574564	0.000574564	0.443633
Cxcl2	chr5:90903898-90905938	0.936157	719.996	85.942	0.000574564	0.000574564	0.000574564
Cxcr4	chr1:128588198-128592299	67.5731	16.3368	20.8387	0.000574564	0.000574564	0.504725
Cyb5b	chr8:107150660-107187470	31.7948	95.3343	72.2148	0.000574564	0.000574564	0.347129
Cybb	chrX:9435253-9469324	294.735	1485.75	990.708	0.000574564	0.000574564	0.279912
Cycs	chr6:50562562-50566474	18.0545	94.1412	69.8368	0.000574564	0.000574564	0.294084
Cyp27a1	chr1:74713573-74737890	32.546	4.25597	12.8449	0.000574564	0.000574564	0.000574564
Cyp51	chr5:4080673-4104697	15.922	78.1984	51.9455	0.000574564	0.000574564	0.11459
Cysltr1	chrX:106576508-106710557	9.02724	33.199	32.144	0.000574564	0.000574564	0.960867
Cytip	chr2:58129138-58160122	11.127	0.87273	1.93896	0.000574564	0.000574564	0.0196454
Daglb	chr5:143464492-143504442	224.678	18.1098	31.4858	0.000574564	0.000574564	0.0154026
Daxx	chr17:33909444-33915590	10.8009	51.358	55.7082	0.000574564	0.000574564	0.879865
Dbnl	chr11:5788482-5800980	20.5193	54.5254	82.1127	0.000574564	0.000574564	0.110773
Dck	chr5:88765012-88783277	6.05605	56.0052	63.4099	0.000574564	0.000574564	0.771175
Dcp2	chr18:44380499-44424969	11.1828	31.4102	28.1952	0.000574564	0.000574564	0.815471
Ddx24	chr12:103407975-103425867	26.7039	67.0938	63.381	0.000574564	0.000574564	0.924936
Ddx58	chr4:40203776-40239825	7.3838	129.853	123.618	0.000574564	0.000574564	0.936002
Ddx60	chr8:61928086-62037701	1.92153	43.1693	44.5298	0.000574564	0.000574564	0.960771
Dennd2a	chr6:39462377-39557834	10.9135	3.70746	3.57026	0.000574564	0.000574564	0.956104
Dennd4c	chr4:86748554-86850602	49.1084	17.8494	22.7518	0.000574564	0.000574564	0.442909
Dgkd	chr1:87853286-87944489	32.0686	14.4995	15.5013	0.000574564	0.000574564	0.901999
Dhcr24	chr4:106561037-106589113	9.40886	50.9543	30.8417	0.000574564	0.000574564	0.0362779
Dhrs3	chr4:144892826-144927645	297.501	32.6175	51.546	0.000574564	0.000574564	0.0651075
Dhx58	chr11:100694883-100704271	3.9699	48.3734	62.3288	0.000574564	0.000574564	0.405031
Dio2	chr12:90724551-90738438	23.6558	2.80736	4.16243	0.000574564	0.000574564	0.20552
Dnajb14	chr3:137867674-137908931	32.2736	11.8215	12.1404	0.000574564	0.000574564	0.967846
Dnase1l1	chrX:74273216-74282333	73.5458	30.4485	30.4507	0.000574564	0.000574564	0.999738
Dnmt3a	chr12:3806979-3914443	46.5674	11.6558	12.558	0.000574564	0.000574564	0.887092
Dpysl2	chr14:66802863-66868600	59.0835	121.061	163.574	0.000574564	0.000574564	0.324688
Dram1	chr10:88322803-88357075	22.0393	111.018	103.008	0.000574564	0.000574564	0.887092
Dst	chr1:33908224-34308662	3.22193	21.7985	12.7817	0.000574564	0.000574564	0.0323402
Dtx3l	chr16:35926514-35972621	14.5927	77.5534	96.6328	0.000574564	0.000574564	0.649244
Dusp28	chr1:92906988-92908620	4.06187	14.8383	19.0144	0.000574564	0.000574564	0.46169
Dusp3	chr11:101971143-101984791	80.9648	26.2585	26.0098	0.000574564	0.000574564	0.986004
Dusp7	chr9:106368631-106375723	21.6581	9.23907	8.99207	0.000574564	0.000574564	0.965969
Ece1	chr4:137862236-137965229	3.86461	12.5068	10.1672	0.000574564	0.000574564	0.553119
Ehd1	chr19:6276895-6300096	15.5691	214.328	127.423	0.000574564	0.000574564	0.0462531
Eif2ak2	chr17:78850504-78882572	8.62262	54.7155	49.1184	0.000574564	0.000574564	0.838675
Eif4e	chr3:138526190-138557599	22.113	57.9621	50.1713	0.000574564	0.000574564	0.727719
Ell2	chr13:75707483-75772358	24.5483	90.3628	48.7013	0.000574564	0.000574564	0.00666712
Elmo2	chr2:165288030-165326479	17.3465	5.97589	7.12208	0.000574564	0.000574564	0.65803
Emp1	chr6:135362930-135383173	94.9751	10.6945	6.93473	0.000574564	0.000574564	0.12712
Enc1	chr13:97241104-97253040	16.2268	3.91717	4.45516	0.000574564	0.000574564	0.790709
Enpp4	chr17:44096309-44105808	0.947147	18.8426	19.3468	0.000574564	0.000574564	0.967697
Entpd1	chr19:40612365-40741602	86.7194	8.38246	18.562	0.000574564	0.000574564	0.000574564
Epb4.1l1	chr2:156420908-156543214	20.3004	4.04488	5.39937	0.000574564	0.000574564	0.349925
Ephx1	chr1:180989555-181017495	36.0679	2.87049	2.91114	0.000574564	0.000574564	0.98562
Epsti1	chr14:77904238-78002656	16.895	55.9844	93.9467	0.000574564	0.000574564	0.0245523
Erap1	chr13:74639871-74691875	32.7472	87.3852	85.2841	0.000574564	0.000574564	0.968515
Etnk1	chr6:143167229-143208547	29.3614	105.995	86.7267	0.000574564	0.000574564	0.570699
Ets2	chr16:95702406-95721049	6.21608	26.2899	23.7862	0.000574564	0.000574564	0.835239
Eva1b	chr4:126148002-126149874	7.36224	25.743	34.211	0.000574564	0.000574564	0.366832
F10	chr8:13037307-13056676	14.2916	194.302	69.3031	0.000574564	0.000574564	0.000574564
Fabp3	chr4:130308777-130315463	3.91261	25.9219	16.0604	0.000574564	0.000574564	0.0978852
Fads2	chr19:10064163-10101503	1.03758	49.0468	24.8937	0.000574564	0.000574564	0.00446002
Fam102b	chr3:108970996-109027607	25.3751	99.6968	81.8271	0.000574564	0.000574564	0.574976
Fam129a	chr1:151571372-151719347	21.8998	2.9873	5.89377	0.000574564	0.000574564	0.00522145
Fam198b	chr3:79885929-79946278	14.5693	1.23014	1.6385	0.000574564	0.000574564	0.539237
Fam214a	chr9:74953052-75032468	16.0971	1.00079	1.17632	0.000574564	0.000574564	0.79928
Fam26f	chr10:34126066-34127972	8.36796	51.7293	116.685	0.000574564	0.000574564	0.000574564
Fam46a	chr9:85320438-85327150	18.4289	51.8734	38.6987	0.000574564	0.000574564	0.3039
Fas	chr19:34290658-34327770	2.0336	13.2656	11.1287	0.000574564	0.000574564	0.705654
Fasn	chr11:120805957-120824547	10.646	51.0185	39.1372	0.000574564	0.000574564	0.397945
Fblim1	chr4:141576061-141606052	21.4199	5.87947	5.96934	0.000574564	0.000574564	0.982034
Fbxl5	chr5:43744617-43782149	22.0282	70.1954	51.2676	0.000574564	0.000574564	0.261205
Fbxw17	chr13:50417876-50433769	5.83462	17.5263	25.883	0.000574564	0.000574564	0.153614
Fcgr1	chr3:96282908-96293969	36.1137	104.434	243.956	0.000574564	0.000574564	0.000574564
Fcgr2b	chr1:170960558-170976071	43.5718	243.956	125.024	0.000574564	0.000574564	0.00407559
Fdps	chr3:89093587-89101967	22.3443	204.447	143.205	0.000574564	0.000574564	0.174213
Fgd4	chr16:16416914-16599978	63.0382	15.0237	30.5755	0.000574564	0.000574564	0.00108128
Fgl2	chr5:21292960-21424677	12.6188	266.058	414.785	0.000574564	0.000574564	0.118361
Fgr	chr4:132974094-133001882	5.33548	26.328	20.0384	0.000574564	0.000574564	0.370405
Filip1l	chr16:57301999-57606867	5.19387	16.0227	14.977	0.000574564	0.000574564	0.910282
Flot1	chr17:35823356-35832787	12.4071	35.2372	39.5168	0.000574564	0.000574564	0.802099
Fndc3a	chr14:72537952-72710003	22.3367	67.1229	56.0066	0.000574564	0.000574564	0.617759
Fnip2	chr3:79345375-79567679	97.6775	37.9083	47.7657	0.000574564	0.000574564	0.471947
Folr2	chr7:101839987-101857190	22.8668	5.04614	9.43073	0.000574564	0.000574564	0.0422272
Fosl2	chr5:32136471-32157839	10.396	45.3144	22.7822	0.000574564	0.000574564	0.00200023
Foxo3	chr10:42185785-42276742	34.726	12.0425	11.7778	0.000574564	0.000574564	0.971727
Fpr1	chr17:17876470-17883939	2.40452	128.179	144.824	0.000574564	0.000574564	0.793492
Fpr2	chr17:17887823-17893952	4.65797	629.309	365.839	0.000574564	0.000574564	0.0231775
Gadd45g	chr13:51846674-51848474	21.072	3.91488	6.21127	0.000574564	0.000574564	0.150384
Gas6	chr8:13465373-13494535	82.1779	8.58128	17.3747	0.000574564	0.000574564	0.0036881
Gbe1	chr16:70313948-70569720	7.40695	27.7905	16.7938	0.000574564	0.000574564	0.0433074
Gbgt1	chr2:28496890-28505415	2.0415	26.2513	23.9912	0.000574564	0.000574564	0.865091
Gbp2	chr3:142620662-142638008	5.92669	368.187	623.446	0.000574564	0.000574564	0.0435114
Gbp3	chr3:142560051-142573212	2.7028	143.315	167.257	0.000574564	0.000574564	0.703039
Gbp5	chr3:142496933-142522344	0.668465	56.5406	71.9297	0.000574564	0.000574564	0.440752
Gbp6	chr5:105270701-105293699	0.303163	75.2969	92.4324	0.000574564	0.000574564	0.549556
Gbp7	chr3:142530335-142550151	1.55471	83.7274	81.9599	0.000574564	0.000574564	0.972903
Gbp9	chr5:105078393-105110292	4.2183	34.0532	67.786	0.000574564	0.000574564	0.00155184
Gch1	chr14:47153894-47189402	5.20032	49.0596	29.3048	0.000574564	0.000574564	0.0298423
Gclm	chr3:122245556-122267215	17.1756	69.9166	47.0374	0.000574564	0.000574564	0.122479
Gcnt1	chr19:17326140-17372844	22.2796	8.28286	10.0412	0.000574564	0.000574564	0.628308
Gda	chr19:21391306-21472661	5.03951	67.5862	33.802	0.000574564	0.000574564	0.00108128
Gdf3	chr6:122605402-122610071	11.832	2.32638	4.29892	0.000574564	0.000574564	0.0907616
Ghitm	chr14:37120444-37135322	62.3057	164.02	132.132	0.000574564	0.000574564	0.511173
Glrx	chr13:75839885-75850151	36.7869	213.83	183.754	0.000574564	0.000574564	0.700873
Glul	chr1:153899925-153909723	225.013	95.0287	90.41	0.000574564	0.000574564	0.93259
Gm12250	chr11:58183842-58190198	2.81968	111.024	129.882	0.000574564	0.000574564	0.676367
Gm14461	chr2:78237546-78302230	25.5259	1.96962	4.5552	0.000574564	0.000574564	0.0451021
Gm21188	chr13:120034604-120052204	29.6466	71.1053	80.5431	0.000574564	0.000574564	0.765518
Gm4951	chr18:60212076-60247820	0.283547	15.2253	37.1869	0.000574564	0.000574564	0.000574564
Gm5150	chr3:15948069-16006332	4.68621	15.0796	20.0007	0.000574564	0.000574564	0.428672
Gm5431	chr11:48887421-48902152	5.94895	25.5235	43.551	0.000574564	0.000574564	0.0282645
Gmfg	chr7:28437446-28446895	27.6104	78.8708	82.7824	0.000574564	0.000574564	0.932661
Gna12	chr5:140759943-140830431	94.0973	25.2723	30.2237	0.000574564	0.000574564	0.622522
Gpd2	chr2:57237677-57370719	6.47176	51.8786	45.0808	0.000574564	0.000574564	0.733407
Gpr137b	chr13:13357619-13393624	70.9328	19.8399	21.5534	0.000574564	0.000574564	0.878969
Gpr141	chr13:19749681-19824257	1.8577	67.5511	55.5259	0.000574564	0.000574564	0.577386
Gpr155	chr2:73341505-73386480	13.0413	5.19244	2.82932	0.000574564	0.000574564	0.0280276
Gpr31b	chr17:13051320-13052280	1.13168	12.5751	13.463	0.000574564	0.000574564	0.92632
Gpr84	chr15:103308234-103310438	0.506086	111.616	44.4043	0.000574564	0.000574564	0.000574564
Gpx1	chr9:108339079-108340344	376.858	92.1447	126.491	0.000574564	0.000574564	0.255933
Gpx3	chr11:54902853-54910382	27.601	4.45693	4.26612	0.000574564	0.000574564	0.956184
Gsap	chr5:21186266-21291701	11.1267	66.6608	42.2515	0.000574564	0.000574564	0.0601047
Gsdmd	chr15:75862338-75867404	32.5341	75.4916	105.792	0.000574564	0.000574564	0.20844
Gyk	chrX:85701936-85776819	8.66256	30.8601	21.5206	0.000574564	0.000574564	0.19439
H1f0	chr15:79028211-79030500	18.7384	6.13573	5.90538	0.000574564	0.000574564	0.956758
H2-Eb1	chr17:34305866-34316674	91.4738	41.9917	38.7327	0.000574564	0.000574564	0.880583
H2-K1	chr17:33996011-34000333	267.212	757.273	920.329	0.000574564	0.000574564	0.666804
H2-M2	chr17:37480850-37483529	1.5735	243.14	90.5254	0.000574564	0.000574564	0.000574564
H2-M3	chr17:37270233-37274485	15.1468	36.9537	38.7965	0.000574564	0.000574564	0.935067
H2-Q4	chr17:35379616-35384674	13.3532	63.6925	103.32	0.000574564	0.000574564	0.0474378
H2-Q7	chr17:35439154-35443773	0.475656	14.119	17.0725	0.000574564	0.000574564	0.633839
H2-T22,H2-T9	chr17:36038408-36042702	25.6649	98.7366	143.241	0.000574564	0.000574564	0.151807
Hadhb	chr5:30155252-30184593	75.9569	34.4107	32.0564	0.000574564	0.000574564	0.903201
Hck	chr2:153108467-153151441	54.6422	200.033	199.737	0.000574564	0.000574564	0.997154
Hcls1	chr16:36934982-36963214	86.1315	316.937	290.848	0.000574564	0.000574564	0.882181
Hdac5	chr11:102195746-102230172	22.2313	6.00631	9.53395	0.000574564	0.000574564	0.0810099
Heatr1	chr13:12395374-12438893	7.36637	19.7956	16.9553	0.000574564	0.000574564	0.690208
Helz2	chr2:181227614-181242027	3.69926	41.4078	41.7229	0.000574564	0.000574564	0.989808
Herc6	chr6:57580991-57665136	6.58091	122.367	129.837	0.000574564	0.000574564	0.921409
Hif1a	chr12:73907866-73947530	36.5316	273.19	227.391	0.000574564	0.000574564	0.634584
Hip1	chr5:135406518-135545122	51.3046	8.4022	12.5215	0.000574564	0.000574564	0.116988
Hist1h1a	chr13:23763667-23764412	46.4156	6.31708	13.4967	0.000574564	0.000574564	0.0123314
Hist1h1b	chr13:21779831-21780625	32.1149	3.10949	8.3172	0.000574564	0.000574564	0.00407559
Hist1h1c	chr13:23738806-23739531	156.82	32.1283	39.3845	0.000574564	0.000574564	0.580925
Hist1h1d	chr13:23555031-23555807	95.3732	11.4471	24.8944	0.000574564	0.000574564	0.000574564
Hist1h1e	chr13:23621776-23622558	97.4357	21.7969	26.4587	0.000574564	0.000574564	0.623241
Hist1h2ab	chr13:23751087-23751592	15.1164	2.66621	4.36182	0.000574564	0.000574564	0.336861
Hist1h2ak	chr13:21753376-21753912	28.172	4.90192	9.54429	0.000574564	0.000574564	0.0627359
Hist1h2bb	chr13:23746733-23747223	36.0683	5.24168	11.7977	0.000574564	0.000574564	0.0544706
Hist1h2bh	chr13:23542922-23543444	15.925	1.55165	4.17212	0.000574564	0.000574564	0.0789321
Hist1h3a	chr13:23761884-23762386	22.9356	3.23006	6.88444	0.000574564	0.000574564	0.10667
Hist1h3b	chr13:23752379-23752840	31.827	2.23677	6.68207	0.000574564	0.000574564	0.0245523
Hist1h3c	chr13:23745041-23745521	28.9741	2.22287	5.91699	0.000574564	0.000574564	0.0453452
Hist1h3e	chr13:23561895-23562365	87.522	23.9802	34.1832	0.000574564	0.000574564	0.257078
Hist1h3g	chr13:23535417-23535909	18.1066	2.32183	4.31278	0.000574564	0.000574564	0.284013
Hist1h3i	chr13:21782914-21783397	20.3084	2.34528	4.50684	0.000574564	0.000574564	0.23227
Hist1h4a	chr13:23760794-23761249	19.9539	4.84406	5.33219	0.000574564	0.000574564	0.925099
Hist1h4f	chr13:23551285-23551643	61.1911	12.0914	20.1074	0.000574564	0.000574564	0.151665
Hist1h4h	chr13:23531043-23531478	133.525	40.1614	43.2941	0.000574564	0.000574564	0.903171
Hist1h4k	chr13:21750144-21750553	47.8136	9.86037	16.8599	0.000574564	0.000574564	0.122479
Hist2h3b	chr3:96268653-96269155	18.2457	3.13768	5.90312	0.000574564	0.000574564	0.163067
Hk2	chr6:82725026-82774454	10.1767	56.8936	34.4908	0.000574564	0.000574564	0.0437362
Hmgcr	chr13:96648961-96670936	18.3194	87.886	57.2961	0.000574564	0.000574564	0.0882601
Hmgcs1	chr13:119690350-119708260	35.1106	94.5801	74.0751	0.000574564	0.000574564	0.43229
Hn1l	chr17:24942469-24960623	15.2814	42.7955	32.2618	0.000574564	0.000574564	0.346083
Hnmt	chr2:24002912-24049379	23.2552	6.43958	7.51035	0.000574564	0.000574564	0.797442
Hp	chr8:109575127-109579172	3.0534	155.028	88.5157	0.000574564	0.000574564	0.0156756
Hpgds	chr6:65117292-65144730	101.779	14.2194	26.6185	0.000574564	0.000574564	0.0036881
Hs6st1	chr1:36068399-36106446	19.7285	7.61752	6.29725	0.000574564	0.000574564	0.609701
Hsd17b7	chr1:169949536-169969205	2.68584	20.7957	12.1856	0.000574564	0.000574564	0.0323402
Hspa9	chr18:34937414-34954351	71.63	178.515	141.164	0.000574564	0.000574564	0.478904
Icam1	chr9:21015959-21028796	33.1228	232.198	193.308	0.000574564	0.000574564	0.623723
Idi1	chr13:8885605-8892396	14.0144	80.5696	62.0848	0.000574564	0.000574564	0.390941
Idnk	chr13:58157648-58164693	12.8985	35.12	35.1296	0.000574564	0.000574564	0.999046
Ier3	chr17:35821712-35822911	5.09923	90.1689	44.6942	0.000574564	0.000574564	0.0036881
Ifi203	chr1:173920400-173942672	6.35816	118.341	78.2751	0.000574564	0.000574564	0.114904
Ifi204	chr1:173747293-173766919	28.2542	248.34	300.253	0.000574564	0.000574564	0.591303
Ifi35	chr11:101448411-101458701	8.61343	67.4319	76.133	0.000574564	0.000574564	0.777438
Ifi44	chr3:151730922-151749959	0.631567	92.7711	199.572	0.000574564	0.000574564	0.000574564
Ifi47,Olfr56	chr11:49037659-49135387	5.86789	173.33	215.708	0.000574564	0.000574564	0.631618
Ifih1	chr2:62595792-62646255	6.9194	78.3237	76.176	0.000574564	0.000574564	0.964018
Ifit1	chr19:34640888-34650009	2.40781	616.239	299.367	0.000574564	0.000574564	0.0059614
Ifit1bl1	chr19:34592887-34601968	0.478391	20.7218	17.0651	0.000574564	0.000574564	0.612655
Ifit2	chr19:34550693-34576534	3.55966	274.469	333.876	0.000574564	0.000574564	0.628541
Ifit3	chr19:34583528-34588982	3.36312	215.013	275.758	0.000574564	0.000574564	0.43557
Ifit3b	chr19:34607956-34613401	0.554206	24.088	38.4161	0.000574564	0.000574564	0.064326
Ifitm3	chr7:141009589-141010744	63.7996	422.885	743.589	0.000574564	0.000574564	0.017115
Ifrd1	chr12:40203128-40223189	12.0775	69.7103	36.6898	0.000574564	0.000574564	0.00522145
Igf1	chr10:87859055-87937047	89.3761	24.8172	40.6524	0.000574564	0.000574564	0.054044
Igfbp4	chr11:99041259-99052643	78.2361	19.0529	28.6114	0.000574564	0.000574564	0.11627
Igsf6	chr7:121034444-121076835	75.7369	232.711	209.031	0.000574564	0.000574564	0.830041
Igtp	chr11:58199555-58207592	4.66631	44.2876	72.379	0.000574564	0.000574564	0.0444143
Iigp1	chr18:60376028-60392629	0.432912	38.253	151.126	0.000574564	0.000574564	0.000574564
Ikbke	chr1:131254601-131279563	35.2694	82.5112	125.617	0.000574564	0.000574564	0.104111
Il15ra	chr2:11705292-11733985	1.01684	11.2369	10.0237	0.000574564	0.000574564	0.839301
Il1a	chr2:129297369-129309972	1.49682	918.541	73.3873	0.000574564	0.000574564	0.000574564
Il1b	chr2:129364579-129375733	2.61225	3519.51	989.186	0.000574564	0.000574564	0.000574564
Il1rn	chr2:24336859-24351491	7.47437	193.681	43.7142	0.000574564	0.000574564	0.000574564
Il21r	chr7:125603428-125633570	1.59647	10.2569	10.6436	0.000574564	0.000574564	0.955017
Il2rg	chrX:101264384-101268255	23.2059	84.5995	115.718	0.000574564	0.000574564	0.275455
Il4ra	chr7:125552281-125579474	20.9205	83.5565	71.6575	0.000574564	0.000574564	0.703994
Il6st	chr13:112464069-112506860	45.9269	16.9389	17.892	0.000574564	0.000574564	0.925946
Il7r	chr15:9506158-9529876	106.142	16.3524	22.1387	0.000574564	0.000574564	0.328901
Inpp5b	chr4:124741849-124801511	8.8516	20.8247	21.5666	0.000574564	0.000574564	0.956758
Irak3	chr10:120141653-120201537	8.65081	76.0795	64.6342	0.000574564	0.000574564	0.658129
Irf1	chr11:53770013-53778374	24.0361	109.849	197.959	0.000574564	0.000574564	0.0110909
Irf7	chr7:141263182-141266424	3.14202	163.438	331.296	0.000574564	0.000574564	0.000574564
Irf9	chr14:55603984-55610030	10.6271	29.4599	28.4275	0.000574564	0.000574564	0.956067
Irg1	chr14:103047011-103056573	0.69102	942.201	567.295	0.000574564	0.000574564	0.0836781
Irgm1	chr11:48865248-48871346	10.4717	124.957	170.4	0.000574564	0.000574564	0.28979
Irgm2	chr11:58214976-58222783	6.25271	44.3675	68.5642	0.000574564	0.000574564	0.0823608
Isg15	chr4:156199423-156200818	1.09948	144.948	207.467	0.000574564	0.000574564	0.174213
Isg20	chr7:78913423-78920396	0.730533	25.0293	47.9961	0.000574564	0.000574564	0.00773462
Isoc1	chr18:58659481-58679570	14.0125	39.2019	42.5008	0.000574564	0.000574564	0.879
Itgal	chr7:127296259-127335137	5.93903	71.9273	64.2493	0.000574564	0.000574564	0.812047
Itgam	chr7:128062639-128118491	116.818	406.355	296.027	0.000574564	0.000574564	0.360607
Itgb5	chr16:33829664-33949338	180.989	56.5477	59.0705	0.000574564	0.000574564	0.945889
Jag1	chr2:137081450-137116520	2.15953	27.822	17.0009	0.000574564	0.000574564	0.0469743
Jak2	chr19:29251802-29313080	15.3384	96.7547	60.5873	0.000574564	0.000574564	0.0533967
Jdp2	chr12:85599104-85639878	3.59158	10.1298	12.4869	0.000574564	0.000574564	0.58205
Jun	chr4:95049035-95052222	31.2166	13.0555	15.181	0.000574564	0.000574564	0.710997
Kcnj2	chr11:111066163-111076825	67.4542	6.79105	7.39633	0.000574564	0.000574564	0.881319
Kctd12b	chrX:153685153-153696280	29.5874	3.17147	3.58075	0.000574564	0.000574564	0.849484
Klc4	chr17:46630630-46645144	27.3134	9.27277	10.5058	0.000574564	0.000574564	0.782453
Klra2	chr6:131219234-131247362	0.467236	22.2395	25.9148	0.000574564	0.000574564	0.729297
Lacc1	chr14:77024200-77036617	64.1483	152.166	199.316	0.000574564	0.000574564	0.374757
Large	chr8:72814598-73352556	30.299	14.0006	12.1196	0.000574564	0.000574564	0.727889
Larp1	chr11:58009063-58062032	16.7342	41.7536	42.3777	0.000574564	0.000574564	0.981005
Lcn2	chr2:32384636-32387739	0.902306	79.3903	14.255	0.000574564	0.000574564	0.000574564
Lcp2	chr11:34047200-34092280	18.6551	55.4708	51.2501	0.000574564	0.000574564	0.875883
Ldlr	chr9:21723575-21749918	26.1664	117.409	96.2884	0.000574564	0.000574564	0.583453
Lgals3	chr14:47373859-47386167	1557.61	347.226	417.405	0.000574564	0.000574564	0.628895
Lgals3bp	chr11:118392751-118401931	88.7154	473.9	619.517	0.000574564	0.000574564	0.443212
Lgals9	chr11:78962978-78984924	13.4743	155.756	185.718	0.000574564	0.000574564	0.638424
Lipa	chr19:34492315-34527474	1168.15	293.293	307.664	0.000574564	0.000574564	0.941804
Lmna	chr3:88481147-88503352	89.4514	31.3501	35.8081	0.000574564	0.000574564	0.758719
Lmo4	chr3:144188529-144205255	19.7162	119.276	117.889	0.000574564	0.000574564	0.983729
Lonrf3	chrX:36328408-36366856	26.077	10.6057	8.37371	0.000574564	0.000574564	0.476079
Lpar5	chr6:125067919-125082472	10.4856	1.31511	3.59206	0.000574564	0.000574564	0.0156756
Lpcat2	chr8:92855349-92919279	21.0816	122.154	124.601	0.000574564	0.000574564	0.972855
Lpin1	chr12:16535668-16589770	13.9319	5.04199	5.16729	0.000574564	0.000574564	0.969633
Lpl	chr8:68880554-68906932	842.686	183.249	141.223	0.000574564	0.000574564	0.41222
Lrrc27	chr7:139103637-139242973	10.9875	3.6261	4.40062	0.000574564	0.000574564	0.697317
Lsp1	chr7:142460811-142516009	18.6639	1.30112	2.0764	0.000574564	0.000574564	0.248558
Lss	chr10:76531604-76562226	4.94053	37.0085	25.0628	0.000574564	0.000574564	0.117635
Ly6e	chr15:74955050-74959905	11.5004	278.351	526.531	0.000574564	0.000574564	0.00875806
Ly75	chr2:60293759-60383231	5.9348	24.7523	14.5137	0.000574564	0.000574564	0.0202228
Mamdc2	chr19:23302608-23448322	45.0985	1.10087	1.96619	0.000574564	0.000574564	0.130687
Man1c1	chr4:134561689-134704290	51.9799	15.8173	17.7859	0.000574564	0.000574564	0.786703
Man2a2	chr7:80349096-80371375	34.9967	7.63792	9.7493	0.000574564	0.000574564	0.450897
Manf	chr9:106887414-106891938	17.26	49.196	40.0915	0.000574564	0.000574564	0.550675
March1	chr8:65618039-66471637	32.8009	126.806	106.038	0.000574564	0.000574564	0.631618
March5	chr19:37207544-37224457	29.5162	73.299	84.861	0.000574564	0.000574564	0.753508
Marcksl1	chr4:129513580-129515981	19.4042	239.491	373.159	0.000574564	0.000574564	0.0970753
Marco	chr1:120474537-120505084	3.67471	960.77	519.141	0.000574564	0.000574564	0.073524
Mars	chr10:127290792-127311786	9.82691	31.7886	26.7044	0.000574564	0.000574564	0.70247
Matk	chr10:81252934-81262981	46.4251	3.89241	4.50785	0.000574564	0.000574564	0.780669
Mcoln2	chr3:146149832-146195512	15.3992	68.1507	59.9623	0.000574564	0.000574564	0.754984
Mcoln3	chr3:146121790-146140646	24.367	6.28357	7.06117	0.000574564	0.000574564	0.848704
Mef2c	chr13:83504033-83667079	18.458	5.08907	7.82315	0.000574564	0.000574564	0.11847
Mefv	chr16:3707214-3718124	2.67842	18.0665	25.3282	0.000574564	0.000574564	0.21617
Met	chr6:17463956-17573980	2.00108	39.7881	11.0765	0.000574564	0.000574564	0.000574564
Metrnl	chr11:121702426-121717389	63.7919	17.8685	28.2467	0.000574564	0.000574564	0.0719911
Mettl7a1	chr15:100304816-100314348	17.2651	5.38616	6.30252	0.000574564	0.000574564	0.742534
Mfge8	chr7:79133767-79149060	418.506	140.234	175.386	0.000574564	0.000574564	0.49484
Mfsd7a	chr5:108441053-108448891	2.46948	16.377	15.1249	0.000574564	0.000574564	0.888424
Mgat4a	chr1:37439339-37541016	6.53083	51.3555	23.7446	0.000574564	0.000574564	0.000574564
Mgll	chr6:88724411-88828360	76.1003	9.39426	11.4086	0.000574564	0.000574564	0.590847
Mgst3	chr1:167372383-167393797	21.577	6.55954	6.17972	0.000574564	0.000574564	0.949819
Mical1	chr10:41476313-41487030	16.9469	3.20274	2.22925	0.000574564	0.000574564	0.259988
Milr1	chr11:106751225-106779537	33.1318	81.862	103.853	0.000574564	0.000574564	0.474747
Mitd1	chr1:37878889-37890411	5.37564	33.6544	36.1088	0.000574564	0.000574564	0.906674
Mlkl	chr8:111311799-111337903	3.03158	47.6603	55.2599	0.000574564	0.000574564	0.70537
Mmd	chr11:90249475-90278573	16.3578	4.87634	6.24762	0.000574564	0.000574564	0.555552
Mmp14	chr14:54431603-54441258	15.8709	198.008	173.757	0.000574564	0.000574564	0.766516
Mmp9	chr2:164948218-164955849	4.95502	59.833	20.6936	0.000574564	0.000574564	0.000574564
Mnda	chr1:173896340-173913046	7.01965	197.477	164.526	0.000574564	0.000574564	0.614899
Mndal	chr1:173857219-173880187	12.7873	117.703	121.211	0.000574564	0.000574564	0.963748
Mocs1	chr17:49428363-49455430	6.79804	21.2683	23.2048	0.000574564	0.000574564	0.865057
Morc3	chr16:93832120-93876073	26.0484	58.0989	58.7721	0.000574564	0.000574564	0.984047
Mov10	chr3:104794833-104818563	7.93122	27.4376	39.5621	0.000574564	0.000574564	0.160561
Mrc1	chr2:14229413-14332023	123.51	19.339	46.8303	0.000574564	0.000574564	0.000574564
Mrpl52	chr14:54426908-54429750	66.493	167.124	187.477	0.000574564	0.000574564	0.805226
Mrps28	chr3:8802145-8923857	9.35889	25.8653	22.8146	0.000574564	0.000574564	0.801444
Ms4a4c	chr19:11407660-11427246	1.61947	99.4199	287.911	0.000574564	0.000574564	0.000574564
Ms4a6b	chr19:11518558-11530403	18.0429	123.686	238.006	0.000574564	0.000574564	0.0036881
Ms4a6c	chr19:11469367-11482196	47.9267	318.259	333.617	0.000574564	0.000574564	0.94611
Ms4a6d	chr19:11586605-11604804	64.7659	715.232	532.939	0.000574564	0.000574564	0.362243
Msmo1	chr8:64718144-64733578	51.032	173.98	135.658	0.000574564	0.000574564	0.42724
Msr1	chr8:39467447-40227787	100.831	391.747	254.586	0.000574564	0.000574564	0.112562
Msrb1	chr17:24736641-24742778	78.2689	220.813	201.424	0.000574564	0.000574564	0.849413
Mthfd2	chr6:83305703-83317604	3.57844	80.8652	63.9866	0.000574564	0.000574564	0.454122
Mthfr	chr4:148039076-148059562	8.60572	45.8417	56.4478	0.000574564	0.000574564	0.540864
Mtss1	chr15:58941233-59082026	40.4803	3.2719	5.31545	0.000574564	0.000574564	0.0797042
Mvd	chr8:122433595-122443422	6.11858	50.1237	35.628	0.000574564	0.000574564	0.202844
Mvk	chr5:114444268-114460590	5.12196	14.6853	14.9953	0.000574564	0.000574564	0.973081
Mx1	chr16:97447034-97462906	1.00545	128.857	122.293	0.000574564	0.000574564	0.93008
Mx2	chr16:97536080-97560901	0.460336	25.1249	17.4101	0.000574564	0.000574564	0.162249
Mxd4	chr5:34176579-34187710	38.9042	7.05597	8.14889	0.000574564	0.000574564	0.782098
Myd88	chr9:119335987-119340040	25.0365	72.0978	76.6654	0.000574564	0.000574564	0.911745
Myo1e	chr9:70207349-70400067	73.6365	24.9952	21.9531	0.000574564	0.000574564	0.758072
N4bp1	chr8:86841138-86885258	10.6325	55.1072	55.6538	0.000574564	0.000574564	0.985562
Naa25	chr5:121397981-121440113	8.35556	44.6634	44.0286	0.000574564	0.000574564	0.981295
Naaa	chr5:92257659-92278181	20.0176	41.1152	42.1121	0.000574564	0.000574564	0.970142
Nampt	chr12:32820334-32853369	47.0408	231.157	227.944	0.000574564	0.000574564	0.982444
Nav1	chr1:135434579-135585355	12.9051	3.39955	3.98937	0.000574564	0.000574564	0.686334
Nceh1	chr3:27183003-27244911	156.003	36.0229	56.1521	0.000574564	0.000574564	0.0733097
Ncf1	chr5:134220052-134229625	71.4261	333.533	290.754	0.000574564	0.000574564	0.769319
Ndrg1	chr15:66929317-66969641	16.3047	6.40165	6.63501	0.000574564	0.000574564	0.958657
Nfe2l1	chr11:96817413-96829968	32.6202	90.9772	78.858	0.000574564	0.000574564	0.738326
Nfil3	chr13:52967208-52981039	3.72971	19.6258	21.9338	0.000574564	0.000574564	0.815549
Nfkb2	chr19:46304736-46327156	18.1243	80.8484	61.682	0.000574564	0.000574564	0.398927
Nfkbia	chr12:55280813-55492647	26.6432	179.343	126.905	0.000574564	0.000574564	0.365837
Nfkbib	chr7:28756173-28766644	6.17481	15.1555	15.2003	0.000574564	0.000574564	0.995003
Nfkbie	chr17:45555699-45563168	7.21101	47.2451	35.0007	0.000574564	0.000574564	0.301311
Nfkbiz	chr16:55811376-55838641	13.5535	48.2971	30.5688	0.000574564	0.000574564	0.0639571
Nfxl1	chr5:72513303-72559645	8.61913	22.6908	25.2163	0.000574564	0.000574564	0.828733
Nlrc5	chr8:94472762-94527272	3.0356	28.0297	35.7281	0.000574564	0.000574564	0.440843
Nlrp3	chr11:59542685-59566956	6.73352	46.62	35.4662	0.000574564	0.000574564	0.348558
Nmi	chr2:51948498-51973208	6.85913	36.7188	52.1855	0.000574564	0.000574564	0.195119
Nod1	chr6:54923941-54972612	5.68952	12.9205	19.6565	0.000574564	0.000574564	0.0889394
Nostrin	chr2:69135799-69189329	10.3745	3.78159	3.08861	0.000574564	0.000574564	0.694868
Nptn	chr9:58582239-58741559	192.132	80.9991	88.0745	0.000574564	0.000574564	0.873775
Nrp1	chr8:128359072-128505475	95.9295	39.3552	38.5726	0.000574564	0.000574564	0.972855
Nsdhl	chrX:72918520-72958528	5.07869	21.711	17.6658	0.000574564	0.000574564	0.584953
Nt5c3	chr6:56882401-56923932	9.50166	84.2844	73.7111	0.000574564	0.000574564	0.75715
Nupr1	chr7:126623245-126625470	3.89729	42.1045	71.9553	0.000574564	0.000574564	0.0333349
Oas1a	chr5:120896256-120907525	9.41915	119.836	144.315	0.000574564	0.000574564	0.60455
Oas1g	chr5:120876141-120887613	1.43595	45.5278	48.427	0.000574564	0.000574564	0.911728
Oas2	chr5:120730332-120749848	0.854295	24.7729	31.8667	0.000574564	0.000574564	0.406556
Oas3	chr5:120753097-120777659	2.00396	90.8211	162.176	0.000574564	0.000574564	0.0168172
Oasl2	chr5:114896933-114912245	2.99806	114.937	156.495	0.000574564	0.000574564	0.2957
Ogfr	chr2:180589406-180595837	15.3698	53.8341	52.3753	0.000574564	0.000574564	0.967616
Orai2	chr5:136147460-136170656	4.45273	27.3966	22.9734	0.000574564	0.000574564	0.620192
Osbpl3	chr6:50293326-50456170	5.78739	32.2267	15.4763	0.000574564	0.000574564	0.000574564
Osbpl8	chr10:111164801-111297247	272.02	117.547	97.5985	0.000574564	0.000574564	0.618265
P2ry14	chr3:59006977-59344256	10.0967	47.5797	35.5345	0.000574564	0.000574564	0.505193
Papd7	chr13:69497958-69533864	3.42816	18.9073	14.8186	0.000574564	0.000574564	0.448142
Parp10	chr15:76232994-76243440	6.73152	39.2827	40.5781	0.000574564	0.000574564	0.957285
Parp11	chr6:127453722-127494239	4.52609	20.6886	27.1726	0.000574564	0.000574564	0.371149
Parp12	chr6:39086411-39118349	16.3923	121.152	109.777	0.000574564	0.000574564	0.841166
Parp14	chr16:35832877-35871382	23.222	243.515	207.9	0.000574564	0.000574564	0.728217
Parp9	chr16:35926514-35972621	10.8629	67.599	73.0711	0.000574564	0.000574564	0.942743
Pbxip1	chr3:89436703-89450952	6.88332	26.4144	16.9156	0.000574564	0.000574564	0.0721551
Pcgf5	chr19:36379066-36456204	6.07669	26.3633	23.569	0.000574564	0.000574564	0.827678
Pde4b	chr4:102254741-102607262	4.89795	35.4104	31.9717	0.000574564	0.000574564	0.835239
Pdxk	chr10:78436746-78464948	79.7785	21.4013	33.4859	0.000574564	0.000574564	0.0689392
Pf4	chr5:90772434-90773383	16.4832	216.498	53.8526	0.000574564	0.000574564	0.000574564
Pfkfb3	chr2:11471430-11553929	9.88579	33.6961	31.8504	0.000574564	0.000574564	0.925775
Pfkl	chr10:77986948-78009796	9.50054	50.7483	32.1671	0.000574564	0.000574564	0.061252
Pgap2	chr7:102210334-102238564	21.9683	63.9082	71.6245	0.000574564	0.000574564	0.807517
Pgs1	chr11:117986856-118129219	15.3934	48.0959	47.3806	0.000574564	0.000574564	0.979398
Phf11a	chr14:59276912-59297522	0.556991	15.495	23.9289	0.000574564	0.000574564	0.129393
Phf11b	chr14:59320963-59341330	2.49783	60.6736	68.3188	0.000574564	0.000574564	0.79287
Phf11d	chr14:59347406-59365490	2.0594	54.3821	74.1248	0.000574564	0.000574564	0.26178
Phgdh	chr3:98313170-98339969	1.82927	66.4853	21.3945	0.000574564	0.000574564	0.000574564
Phka2	chrX:160502165-160598878	26.4417	7.49793	9.69071	0.000574564	0.000574564	0.434253
Phyhd1	chr2:30266202-30282149	1.67141	30.2755	13.7607	0.000574564	0.000574564	0.000574564
Pik3r6	chr11:68503018-68552695	5.38317	12.9029	13.049	0.000574564	0.000574564	0.984041
Pilra	chr5:137787801-137836278	4.90249	123.884	64.2386	0.000574564	0.000574564	0.0059614
Pilrb1	chr5:137852146-137858049	4.23214	35.1415	29.2797	0.000574564	0.000574564	0.649244
Pilrb2	chr5:137865828-137871758	4.01486	17.294	15.0193	0.000574564	0.000574564	0.764324
Pim1	chr17:29491044-29495459	21.4742	85.5887	71.2204	0.000574564	0.000574564	0.589207
Pink1	chr4:138313409-138326296	52.3511	15.2567	16.0269	0.000574564	0.000574564	0.936528
Pla2g4a	chr1:149829618-149961290	7.46264	38.6671	32.9465	0.000574564	0.000574564	0.671802
Pla2g7	chr17:43568450-43612201	97.0398	304.187	297.402	0.000574564	0.000574564	0.971377
Plekhm2	chr4:141625733-141664115	25.1559	9.85924	11.6677	0.000574564	0.000574564	0.661141
Plekho2	chr9:65552576-65580087	129.027	50.9123	56.4408	0.000574564	0.000574564	0.827793
Plin2	chr4:86656564-86670059	398.394	110.05	149.338	0.000574564	0.000574564	0.284294
Plxdc2	chr2:16356303-16755839	11.657	4.91482	3.1202	0.000574564	0.000574564	0.101739
Plxnc1	chr10:94790865-94944578	56.654	13.0188	22.8795	0.000574564	0.000574564	0.012932
Pml	chr9:58217179-58249786	4.67151	15.0809	19.7402	0.000574564	0.000574564	0.370605
Pmp22	chr11:62951192-63386069	120.638	27.7856	16.5977	0.000574564	0.000574564	0.0439531
Pmvk	chr3:89459117-89469009	12.4641	63.1684	46.8669	0.000574564	0.000574564	0.324956
Pnp	chr14:50944302-50953412	24.1969	370.859	361.118	0.000574564	0.000574564	0.967879
Pnpt1	chr11:29130750-29161828	14.4238	46.7905	43.0045	0.000574564	0.000574564	0.869873
Pot1b	chr17:55652024-55712628	4.4685	15.7103	12.1555	0.000574564	0.000574564	0.422561
Ppa1	chr10:61648620-61674165	6.84769	30.1565	25.9065	0.000574564	0.000574564	0.72031
Pparg	chr6:115360950-115490401	58.4323	3.27966	3.89338	0.000574564	0.000574564	0.782515
Prdx5	chr19:6906818-6909645	210.105	2185.34	1648.31	0.000574564	0.000574564	0.440031
Prkch	chr12:73585040-73778184	42.054	9.82431	15.1171	0.000574564	0.000574564	0.0937059
Procr	chr2:155751216-155755478	6.61257	160.004	59.7873	0.000574564	0.000574564	0.000574564
Prpf38a	chr4:108564866-108579336	11.5749	28.4581	35.5223	0.000574564	0.000574564	0.515787
Psma3	chr12:70974622-71015823	61.4171	138.694	133.17	0.000574564	0.000574564	0.950598
Psma5	chr3:108256925-108279952	34.8659	102.24	104.29	0.000574564	0.000574564	0.97359
Psma7	chr2:180036366-180042464	66.9723	151.794	163.97	0.000574564	0.000574564	0.881344
Psmb10	chr8:105935727-105938392	42.738	180.37	273.63	0.000574564	0.000574564	0.101439
Psmb8	chr17:34198194-34201454	63.6338	278.498	377.967	0.000574564	0.000574564	0.298958
Psmb9	chr17:34182098-34187330	13.056	41.5963	70.6867	0.000574564	0.000574564	0.029295
Psmc5	chr11:106256184-106263112	25.6483	52.8936	54.3715	0.000574564	0.000574564	0.963659
Psmd10	chrX:140948424-140956711	13.8612	53.1133	44.7871	0.000574564	0.000574564	0.662684
Psmd7	chr8:107580379-107588482	11.0623	26.1501	27.4733	0.000574564	0.000574564	0.938297
Psme1	chr14:55578493-55585254	66.2659	192.991	307.74	0.000574564	0.000574564	0.0586784
Psme2	chr14:55587439-55591101	54.1802	300.249	367.493	0.000574564	0.000574564	0.561975
Pstpip2	chr18:77794549-77882879	3.63803	20.5578	14.0536	0.000574564	0.000574564	0.16361
Ptges	chr2:30889470-30903297	0.729372	37.9236	10.3615	0.000574564	0.000574564	0.000574564
Ptgs2	chr1:150100123-150108012	0.408545	258.966	26.7461	0.000574564	0.000574564	0.000574564
Ptpn1	chr2:167932326-167979385	42.7793	109.328	92.3283	0.000574564	0.000574564	0.672076
Ptprs	chr17:56412425-56476480	12.9518	4.32557	4.51447	0.000574564	0.000574564	0.949195
Pvrl2	chr7:19716643-19749573	4.20551	17.3001	15.1045	0.000574564	0.000574564	0.745268
Pxk	chr14:8098212-8165111	9.14605	23.2564	21.7183	0.000574564	0.000574564	0.902419
Pydc4	chr1:173591956-173599274	0.264046	29.7793	49.6608	0.000574564	0.000574564	0.0499552
Pyhin1	chr1:173630858-173647928	4.15013	147.387	162.528	0.000574564	0.000574564	0.848699
Rab10	chr12:3235790-3309969	60.7902	154.235	128.049	0.000574564	0.000574564	0.612592
Rab20	chr8:11453976-11480241	7.00471	29.3542	28.1042	0.000574564	0.000574564	0.965656
Rab32	chr10:10545038-10558207	24.6442	125.202	88.3362	0.000574564	0.000574564	0.198842
Rab7b	chr1:131688694-131713464	115.164	19.7618	42.5585	0.000574564	0.000574564	0.00108128
Ralgds	chr2:28513166-28553082	13.1981	72.2284	46.0593	0.000574564	0.000574564	0.0710415
Rap2c	chrX:51003913-51018018	26.3018	62.837	67.9286	0.000574564	0.000574564	0.882414
Rapgef2	chr3:79062528-79145875	7.27969	21.947	28.4887	0.000574564	0.000574564	0.38391
Raph1	chr1:60483184-60566765	10.5706	4.19656	4.37897	0.000574564	0.000574564	0.94915
Rars	chr11:35808380-35834528	23.6237	63.8736	53.1594	0.000574564	0.000574564	0.607396
Rasa1	chr13:85214698-85289486	39.3884	16.6781	15.4268	0.000574564	0.000574564	0.887067
Rasgrp1	chr2:117279992-117342877	0.239623	42.2671	17.4199	0.000574564	0.000574564	0.000574564
Rasgrp3	chr17:75435904-75529053	11.6559	0.99792	0.526481	0.000574564	0.000574564	0.119755
Rassf3	chr10:121410350-121476250	45.9885	13.2857	16.9493	0.000574564	0.000574564	0.455868
Rbbp8	chr18:11633275-11743207	6.27847	17.0688	17.1575	0.000574564	0.000574564	0.991704
Rbpj	chr5:53555778-53657445	30.8554	133.038	82.0349	0.000574564	0.000574564	0.0481219
Rcbtb2	chr14:73142509-73184054	31.5036	6.51258	11.8585	0.000574564	0.000574564	0.0231775
Relb	chr7:19606221-19629438	11.8848	35.5521	31.7405	0.000574564	0.000574564	0.800909
Rgs1	chr1:144244668-144249104	51.6104	12.7977	19.6561	0.000574564	0.000574564	0.152747
Rgs10	chr7:128373624-128418172	186.524	60.3002	83.2894	0.000574564	0.000574564	0.24711
Rgs18	chr1:144752840-144775421	31.9991	10.0228	9.53374	0.000574564	0.000574564	0.945002
Rhbdf2	chr11:116598165-116627019	10.8513	32.7722	27.7651	0.000574564	0.000574564	0.653512
Rhob	chr12:8497758-8499985	62.1549	27.9723	22.9766	0.000574564	0.000574564	0.581694
Rhoc	chr3:104789033-104794459	72.2359	29.8326	30.9937	0.000574564	0.000574564	0.954507
Rin3	chr12:102283073-102390854	14.7225	3.39647	6.25526	0.000574564	0.000574564	0.0138669
Rmdn3	chr2:119136997-119157034	12.5974	35.569	35.5986	0.000574564	0.000574564	0.997289
Rnaset2b	chr17:6978859-6998193	9.55394	103.01	31.9458	0.000574564	0.000574564	0.000574564
Rnaset2b	chr17:8128590-8147832	16.0568	195.037	67.1315	0.000574564	0.000574564	0.000574564
Rnf144b	chr13:47122719-47247991	11.1501	2.40735	2.60659	0.000574564	0.000574564	0.906901
Rnf149	chr1:39551295-39577347	110.856	346.113	277.257	0.000574564	0.000574564	0.533501
Rnf150	chr8:82863355-83091271	11.8204	0.66616	1.49115	0.000574564	0.000574564	0.0059614
Rnf19b	chr4:129058270-129084526	30.1462	84.5567	90.9727	0.000574564	0.000574564	0.890192
Rnf31	chr14:55591789-55603671	6.89435	16.4844	20.8861	0.000574564	0.000574564	0.465491
Rragd	chr4:32982997-33022180	11.7074	2.26361	2.57375	0.000574564	0.000574564	0.815471
Rsad2	chr12:26442742-26456452	3.53986	477.956	252.635	0.000574564	0.000574564	0.00875806
Rtp4	chr16:23609918-23614222	1.57927	84.1091	104.586	0.000574564	0.000574564	0.513137
S100a4	chr3:90603769-90606045	237.818	41.3272	55.9799	0.000574564	0.000574564	0.339523
S100a6	chr3:90612893-90614414	131.282	43.9247	44.7528	0.000574564	0.000574564	0.975193
Saa3	chr7:46711997-46715676	5.83828	17184.9	7589.17	0.000574564	0.000574564	0.0245523
Samd9l	chr6:3372257-3399571	25.1309	126.89	117.791	0.000574564	0.000574564	0.89178
Samsn1	chr16:75858793-75909266	5.1655	29.1557	17.703	0.000574564	0.000574564	0.0516788
Sap30	chr8:57482701-57487860	19.2391	64.5628	51.6163	0.000574564	0.000574564	0.504342
Sc5d	chr9:42254176-42264300	16.3334	77.1323	47.352	0.000574564	0.000574564	0.0501975
Scamp1	chr13:94201432-94285281	16.2764	52.2442	36.4144	0.000574564	0.000574564	0.176856
Scarf1	chr11:75513540-75526580	9.31409	44.6169	43.2547	0.000574564	0.000574564	0.960852
Scd1	chr19:44394449-44407709	1.88716	29.9334	15.1119	0.000574564	0.000574564	0.0024453
Scd2	chr19:44293675-44306862	23.0463	301.678	227.498	0.000574564	0.000574564	0.389142
Scimp	chr11:70790931-70812561	1.26748	51.1351	21.4189	0.000574564	0.000574564	0.000574564
Sdc1	chr12:8771395-8793687	38.9399	146.223	109.794	0.000574564	0.000574564	0.342188
Sema4a	chr3:88435961-88461182	5.62852	52.7565	21.0299	0.000574564	0.000574564	0.000574564
Sepp1	chr15:3270766-3280508	1776.29	235.598	531.235	0.000574564	0.000574564	0.000574564
Serpina3f,Serpina3g	chr12:104214543-104241934	0.838398	17.7113	43.9866	0.000574564	0.000574564	0.000574564
Serpinb2	chr1:107511422-107525600	1.62535	306.906	18.1837	0.000574564	0.000574564	0.000574564
Serpinb6a	chr13:33917917-34002794	310.85	72.7336	80.1855	0.000574564	0.000574564	0.866258
Serpinb9	chr13:33004540-33017955	2.78128	11.3752	12.3153	0.000574564	0.000574564	0.89787
Serpinh1	chr7:99345374-99353239	11.0069	4.51762	4.22725	0.000574564	0.000574564	0.922341
Sesn1	chr10:41810573-41908436	115.734	19.5966	36.7237	0.000574564	0.000574564	0.00522145
Setd8	chr5:124439929-124462307	20.1639	76.0394	75.849	0.000574564	0.000574564	0.995332
Setdb2	chr14:59402010-59440877	3.79625	17.7288	15.0133	0.000574564	0.000574564	0.683243
Sgk1	chr10:21882183-21999902	63.607	344.569	163.529	0.000574564	0.000574564	0.00108128
Sgms2	chr3:131318985-131344923	5.14406	12.6056	12.2486	0.000574564	0.000574564	0.965656
Sgsh	chr11:119314786-119355510	16.6818	3.36199	6.54756	0.000574564	0.000574564	0.00737487
Siglec1	chr2:131069219-131086765	14.7064	45.9753	97.6945	0.000574564	0.000574564	0.00108128
Siglece	chr7:43651069-43660161	2.97583	56.1381	47.346	0.000574564	0.000574564	0.636808
Skil	chr3:31095057-31122923	16.5139	72.0858	59.674	0.000574564	0.000574564	0.591013
Slamf8	chr1:172581376-172590568	37.1415	98.2285	132.198	0.000574564	0.000574564	0.305776
Slc13a3	chr2:165405294-165473197	2.34527	156.006	143.941	0.000574564	0.000574564	0.877976
Slc16a3	chr11:120948483-120959000	8.36229	46.1634	23.4674	0.000574564	0.000574564	0.0036881
Slc25a1	chr16:17925210-17928219	22.7517	55.0026	51.768	0.000574564	0.000574564	0.916075
Slc25a22	chr7:141429748-141437874	3.67996	18.9891	20.0085	0.000574564	0.000574564	0.930145
Slc25a37	chr14:69241850-69285103	4.12895	31.2851	20.8527	0.000574564	0.000574564	0.112895
Slc25a5	chrX:36795596-36798808	139.615	304.017	301.785	0.000574564	0.000574564	0.989807
Slc26a11	chr11:119355556-119381076	18.4434	2.14181	3.6686	0.000574564	0.000574564	0.0932044
Slc2a1	chr4:119108744-119137329	13.0878	76.3985	33.6736	0.000574564	0.000574564	0.000574564
Slc2a6	chr2:27021364-27027998	2.96904	93.6955	118.483	0.000574564	0.000574564	0.458431
Slc31a1	chr4:62360700-62391769	16.881	79.5063	71.7548	0.000574564	0.000574564	0.832737
Slc31a2	chr4:62286428-62298412	43.4829	168.959	173.202	0.000574564	0.000574564	0.966223
Slc37a2	chr9:37229148-37255738	146.857	20.2353	29.0093	0.000574564	0.000574564	0.185884
Slc40a1	chr1:45908069-45925594	70.4843	2.60946	7.46024	0.000574564	0.000574564	0.000574564
Slc46a3	chr5:147878440-147894802	34.1763	1.59695	3.52157	0.000574564	0.000574564	0.033108
Slc7a11	chr3:50364935-50443613	4.13349	195.965	37.5299	0.000574564	0.000574564	0.000574564
Slc7a2	chr8:40862366-40922070	3.23516	204.908	11.7786	0.000574564	0.000574564	0.000574564
Slc7a8	chr14:54722214-54781886	4.82014	25.1326	24.048	0.000574564	0.000574564	0.942696
Slc9a9	chr9:94669891-95230452	28.2228	3.4603	7.79927	0.000574564	0.000574564	0.00108128
Slco3a1	chr7:74275417-74554780	1.36438	15.4343	18.8732	0.000574564	0.000574564	0.57518
Slfn1	chr11:83116844-83122659	0.401212	78.4405	110.42	0.000574564	0.000574564	0.202306
Slfn2	chr11:83065111-83070678	85.6381	416.026	377.75	0.000574564	0.000574564	0.851897
Slfn3	chr11:83191329-83215154	2.52173	24.3344	21.2226	0.000574564	0.000574564	0.761638
Slfn4	chr11:83175185-83190216	0.364909	21.7637	23.2044	0.000574564	0.000574564	0.911644
Slfn5	chr11:82911252-82964850	15.385	205.647	193.573	0.000574564	0.000574564	0.922864
Slfn8	chr11:83002157-83020810	11.129	103.893	93.6408	0.000574564	0.000574564	0.829774
Slfn9	chr11:82980302-82991830	3.43284	18.3638	20.5946	0.000574564	0.000574564	0.806593
Slpi	chr2:164354069-164356507	1.39345	48.8325	28.4366	0.000574564	0.000574564	0.0277484
Smagp	chr15:100621339-100636940	10.9147	1.00867	3.25007	0.000574564	0.000574564	0.0104379
Smpdl3b	chr4:132732965-132757171	1.26433	27.8594	30.9854	0.000574564	0.000574564	0.824268
Snrpa1	chr7:66060335-66074587	7.79301	20.2693	18.4289	0.000574564	0.000574564	0.860932
Snx10	chr6:51523902-51590670	63.3816	269.475	218.32	0.000574564	0.000574564	0.546458
Snx20	chr8:88626827-88636128	22.8374	61.4617	65.5872	0.000574564	0.000574564	0.911774
Snx24	chr18:53245661-53390825	19.8439	5.73607	7.7302	0.000574564	0.000574564	0.407252
Snx29	chr16:11322903-11755473	18.9085	4.01325	5.50695	0.000574564	0.000574564	0.333753
Socs1	chr16:10783808-10785536	0.937672	49.8778	36.6501	0.000574564	0.000574564	0.304404
Socs3	chr11:117966086-117969366	1.57767	186.592	74.4211	0.000574564	0.000574564	0.000574564
Sod2	chr17:13007838-13018119	24.1579	548.529	389.071	0.000574564	0.000574564	0.254694
Sort1	chr3:108284063-108361519	49.6292	19.0989	12.3775	0.000574564	0.000574564	0.0746777
Sp100	chr1:85650049-85709448	11.4136	63.4573	82.3941	0.000574564	0.000574564	0.384549
Sp110	chr1:85576898-85645036	11.0709	48.9502	78.1722	0.000574564	0.000574564	0.226012
Sp140	chr1:85576898-85645036	17.5353	46.2968	63.286	0.000574564	0.000574564	0.501354
Sparc	chr11:55394158-55420080	16.2841	5.18508	6.2025	0.000574564	0.000574564	0.675965
Sppl2a	chr2:126890394-126933235	77.4515	207.437	229.719	0.000574564	0.000574564	0.836286
Sqle	chr15:59315091-59331193	12.0898	61.9601	43.2537	0.000574564	0.000574564	0.166956
Src	chr2:157424292-157471838	4.20605	45.5567	11.9211	0.000574564	0.000574564	0.000574564
St6gal1	chr16:23224739-23360350	28.1236	3.58968	5.94783	0.000574564	0.000574564	0.068086
Stap1	chr5:86071827-86103993	62.0206	8.95092	18.4129	0.000574564	0.000574564	0.00631808
Stard4	chr18:33201420-33213816	6.42416	25.2586	21.7228	0.000574564	0.000574564	0.713267
Stard8	chrX:99042580-99074728	17.2923	6.84845	8.24806	0.000574564	0.000574564	0.617588
Stat1	chr1:52119437-52161865	17.4386	319.553	387.447	0.000574564	0.000574564	0.658538
Stat2	chr10:128270575-128292849	5.41669	68.4111	103.043	0.000574564	0.000574564	0.11459
Stat3	chr11:100886809-100939511	28.1249	63.1859	68.4733	0.000574564	0.000574564	0.880803
Steap3	chr1:120226415-120271082	15.844	4.35776	5.5593	0.000574564	0.000574564	0.51994
Stmn1	chr4:134468319-134473843	36.3974	3.59254	7.94341	0.000574564	0.000574564	0.00773462
Stx11	chr10:12939982-12964259	2.61977	16.9348	15.3483	0.000574564	0.000574564	0.846597
Stxbp1	chr2:32787606-32847237	2.93977	11.8554	12.1631	0.000574564	0.000574564	0.96824
Sulf2	chr2:166073898-166155683	13.9067	1.92237	0.90306	0.000574564	0.000574564	0.0159588
Susd3	chr13:49230830-49248706	30.0214	2.93512	6.26904	0.000574564	0.000574564	0.017115
Syne1	chr10:5020195-5194707	10.2036	3.36762	3.32344	0.000574564	0.000574564	0.982649
Syngr1	chr15:80091333-80119501	91.6826	29.2574	25.7327	0.000574564	0.000574564	0.820434
Tagap	chr17:7925999-7934897	4.41221	32.5528	20.0648	0.000574564	0.000574564	0.0448881
Tank	chr2:61578585-61654169	20.799	81.7304	53.7672	0.000574564	0.000574564	0.11191
Tap1	chr17:34187555-34197225	13.4411	97.7075	138.431	0.000574564	0.000574564	0.211581
Tap2	chr17:34204478-34216321	18.078	72.1611	77.8103	0.000574564	0.000574564	0.893163
Tapbp	chr17:33919477-33929290	140.041	480.237	530.653	0.000574564	0.000574564	0.864754
Tapbpl	chr6:125224211-125239934	4.67225	19.3451	29.3084	0.000574564	0.000574564	0.105664
Tars	chr15:11383662-11399658	13.1815	36.5845	28.3172	0.000574564	0.000574564	0.406031
Tbc1d13	chr2:30133870-30152013	31.6216	67.2061	84.2535	0.000574564	0.000574564	0.494438
Tceb1	chr1:16642764-16656865	26.6373	70.6605	60.2311	0.000574564	0.000574564	0.706569
Tcp11l2	chr10:84576946-84614355	13.196	1.24823	1.7221	0.000574564	0.000574564	0.581329
Tdrd7	chr4:45965334-46034765	17.6822	41.2624	41.1278	0.000574564	0.000574564	0.994148
Tecpr1	chr5:144195346-144223578	57.5713	15.0714	17.262	0.000574564	0.000574564	0.746133
Tfeb	chr17:47737036-47792416	24.7699	5.83669	8.94544	0.000574564	0.000574564	0.132631
Tfec	chr6:16833380-16898441	8.92042	82.7525	32.7308	0.000574564	0.000574564	0.000574564
Tfrc	chr16:32608895-32632794	176.81	56.5947	55.9843	0.000574564	0.000574564	0.984602
Tgfbi	chr13:56609602-56639339	14.7127	535.478	201.166	0.000574564	0.000574564	0.000574564
Tgm2	chr2:158116404-158146392	26.8486	138.192	177.168	0.000574564	0.000574564	0.457017
Thbs1	chr2:118111921-118127133	23.9897	62.1907	178.484	0.000574564	0.000574564	0.000574564
Timp2	chr11:118301060-118355411	176.351	37.9142	60.9286	0.000574564	0.000574564	0.0472063
Tle1	chr4:72109944-72200893	13.5859	5.4232	3.03181	0.000574564	0.000574564	0.0658734
Tlr2	chr3:83836271-83841608	29.2757	278.689	238.944	0.000574564	0.000574564	0.702454
Tlr3	chr8:45395664-45410539	3.33624	14.0435	16.2841	0.000574564	0.000574564	0.740462
Tma16	chr8:66476345-66486507	3.90634	102.725	75.5253	0.000574564	0.000574564	0.281234
Tmem123	chr9:7764076-7794332	39.6706	78.5251	83.9317	0.000574564	0.000574564	0.900945
Tmem170b	chr13:41606215-41641357	17.8555	49.8888	40.235	0.000574564	0.000574564	0.510357
Tmem173	chr18:35733677-35740554	11.3751	25.2126	29.7711	0.000574564	0.000574564	0.676568
Tmem176a	chr6:48841482-48845364	43.894	106.589	156.945	0.000574564	0.000574564	0.126799
Tmem2	chr19:21778339-21858360	7.02095	45.386	25.2933	0.000574564	0.000574564	0.0097773
Tmem37	chr1:120067376-120073780	18.6094	2.38407	3.6724	0.000574564	0.000574564	0.406721
Tnf	chr17:35199366-35202007	8.78309	365.051	68.0505	0.000574564	0.000574564	0.000574564
Tnfaip2	chr12:111442660-111455018	133.554	364.676	333.375	0.000574564	0.000574564	0.887518
Tnfaip3	chr10:19000909-19015410	14.9701	71.0601	34.8601	0.000574564	0.000574564	0.00155184
Tnfsf12,Tnfsf13,Tnfsfm13	chr11:69682576-69696098	82.9952	21.7515	25.336	0.000574564	0.000574564	0.724769
Tnip3	chr6:65590397-65634040	17.2757	43.9706	37.398	0.000574564	0.000574564	0.668522
Tns1	chr1:73910230-74124449	13.1339	1.87247	2.73294	0.000574564	0.000574564	0.173936
Top2a	chr11:98992946-99024189	14.7541	4.05278	7.0222	0.000574564	0.000574564	0.0269413
Tor3a	chr1:156653616-156674339	21.033	90.0439	98.1035	0.000574564	0.000574564	0.867768
Tpcn1	chr5:120534156-120588613	18.3583	3.56318	5.01625	0.000574564	0.000574564	0.276061
Tpm1	chr9:67022592-67049213	60.3902	21.2004	21.9561	0.000574564	0.000574564	0.9581
Tpra1	chr6:88902250-88912240	56.326	21.4273	26.4119	0.000574564	0.000574564	0.551972
Tpst1	chr5:130073325-130135733	5.86965	22.7418	24.5306	0.000574564	0.000574564	0.892271
Trem2	chr17:48346400-48352276	785.79	96.3081	152.931	0.000574564	0.000574564	0.0647127
Trf	chr9:103208875-103230286	585.631	151.315	165.753	0.000574564	0.000574564	0.860932
Trim12a	chr7:104299896-104324838	8.40227	22.3612	24.5226	0.000574564	0.000574564	0.859178
Trim21	chr7:102557919-102565482	10.0146	40.0952	38.0525	0.000574564	0.000574564	0.929613
Trim30a	chr7:104409025-104465193	27.7251	238.798	226.528	0.000574564	0.000574564	0.930493
Trim30d	chr7:104470013-104507849	7.89493	84.1641	83.7848	0.000574564	0.000574564	0.992748
Trim34a	chr7:104244456-104262236	8.03417	31.1425	34.9211	0.000574564	0.000574564	0.803006
Trim47	chr11:116105749-116110235	14.0874	2.6698	2.98511	0.000574564	0.000574564	0.85474
Triobp	chr15:78947723-79011041	11.8326	29.9731	30.2822	0.000574564	0.000574564	0.985562
Tspan13	chr12:36014554-36042478	11.9712	2.67709	2.29381	0.000574564	0.000574564	0.839005
Tspo	chr15:83563572-83574203	57.4965	164.975	198.121	0.000574564	0.000574564	0.606781
Ttc39c	chr18:12643532-12737052	4.49311	17.2954	11.6244	0.000574564	0.000574564	0.149666
Tusc1	chr4:93334147-93335511	21.1938	8.44778	6.37157	0.000574564	0.000574564	0.453159
Txn1	chr4:57943372-57956411	164.821	546.366	465.394	0.000574564	0.000574564	0.677585
Uba7	chr9:107975566-107984056	13.0576	64.8684	87.5561	0.000574564	0.000574564	0.299022
Ube2l6	chr2:84798827-84810003	17.2732	115.711	203.667	0.000574564	0.000574564	0.0135482
Unc119	chr11:78343521-78349156	20.4738	7.44138	8.91631	0.000574564	0.000574564	0.681794
Usb1	chr8:95332283-95347513	12.1327	33.0023	33.6658	0.000574564	0.000574564	0.972855
Usp18	chr6:121245905-121270917	1.11814	174.94	107.726	0.000574564	0.000574564	0.0437362
Usp25	chr16:77014068-77116780	33.7484	105.716	86.4303	0.000574564	0.000574564	0.566032
Vamp8	chr6:72385220-72390667	123.615	283.746	282.412	0.000574564	0.000574564	0.99226
Vars	chr17:35000906-35016329	9.52654	22.9365	21.5322	0.000574564	0.000574564	0.910257
Vasp	chr7:19256929-19271854	56.5258	296.448	302.536	0.000574564	0.000574564	0.974752
Wars	chr12:108860029-108894174	10.3087	35.6434	38.7166	0.000574564	0.000574564	0.876273
Wwp1	chr4:19608299-19709004	82.9269	20.1567	32.8537	0.000574564	0.000574564	0.041102
Xaf1	chr11:72301628-72313733	1.22645	25.9712	29.8911	0.000574564	0.000574564	0.745667
Xylt1	chr7:117380978-117667630	11.4238	2.01725	1.79941	0.000574564	0.000574564	0.852003
Ypel3	chr7:126776974-126780514	49.3456	14.7577	18.4192	0.000574564	0.000574564	0.568112
Ywhah	chr5:33018815-33027966	199.883	82.7248	89.4111	0.000574564	0.000574564	0.877191
Zbp1	chr2:173206611-173218922	2.2524	113.05	174.183	0.000574564	0.000574564	0.12233
Zc3h12c	chr9:52111984-52168111	6.66975	33.4718	16.8138	0.000574564	0.000574564	0.0024453
Zdhhc14	chr17:5492599-5753891	15.3146	2.99473	5.86436	0.000574564	0.000574564	0.00910745
Zfp704	chr3:9427009-9610085	14.389	4.83725	4.18247	0.000574564	0.000574564	0.724074
Zfp800	chr6:28239930-28261601	9.25367	35.5737	33.2883	0.000574564	0.000574564	0.906674
Znfx1	chr2:167035795-167065862	25.5143	154.595	174.246	0.000574564	0.000574564	0.840719
Zufsp	chr10:33926935-33951212	7.39486	32.1965	29.9418	0.000574564	0.000574564	0.90297
F630028O10Rik,Mir223	chrX:96239925-96243642	37.3411	18.0376	11.4045	0.00200023	0.000574564	0.103105
A630033H20Rik	chrX:107148926-107173661	15.3073	9.65815	4.24739	0.1608	0.000574564	0.00910745
AB124611	chr9:21526176-21545331	63.2746	120.075	175.585	0.00559824	0.000574564	0.144117
Abcb1b	chr5:8798146-8866314	12.4231	6.59942	5.58284	0.00841868	0.000574564	0.687219
Abcd2	chr15:91145870-91191807	12.7283	5.99934	3.74168	0.00200023	0.000574564	0.0993427
Acta2	chr19:34240335-34255373	13.0436	7.30185	4.01684	0.0258698	0.000574564	0.0429044
Actn1	chr12:80167541-80260371	41.7429	40.2368	16.0827	0.955022	0.000574564	0.000574564
Actr2	chr11:20062303-20112951	133.958	251.566	298.009	0.00737487	0.000574564	0.667388
Adk	chr14:21052573-21448569	15.1933	28.4026	33.2694	0.0162629	0.000574564	0.69632
Agap1	chr1:89454810-89895282	16.4831	11.7804	4.51425	0.221351	0.000574564	0.000574564
Akr1b8	chr6:34354163-34368454	11.3018	5.54173	3.92182	0.0097773	0.000574564	0.373736
Alcam	chr16:52248995-52452997	97.2359	49.0766	23.5694	0.00155184	0.000574564	0.00155184
Alpk1	chr3:127670309-127780527	11.8011	20.4634	25.9215	0.019104	0.000574564	0.45129
Apbb2	chr5:66298724-66618817	15.3181	11.0681	3.3662	0.247341	0.000574564	0.000574564
Arel1	chr12:84918148-84970886	18.7863	35.424	44.9014	0.00328097	0.000574564	0.446962
Arhgap5	chr12:52516076-52567851	28.806	15.3909	13.2178	0.00702738	0.000574564	0.712831
Arl5c	chr11:97989579-97996173	17.7424	27.2463	53.1314	0.105816	0.000574564	0.00559824
Asb13	chr13:3634031-3651779	4.29397	9.22823	11.5215	0.0024453	0.000574564	0.550274
Atf3	chr1:191170296-191183333	191.797	102.005	67.5986	0.00666712	0.000574564	0.10704
Atp1a3	chr7:24978168-25005937	24.7461	13.1157	11.5381	0.00446002	0.000574564	0.756898
Atp6v1b2	chr8:69037707-69113717	329.371	159.991	152.179	0.00108128	0.000574564	0.93351
B2m	chr2:122120107-122186189	1674.49	3765.88	4528.63	0.00328097	0.000574564	0.700315
Bak1	chr17:27018034-27036378	25.6656	50.1355	57.6543	0.00286561	0.000574564	0.73007
Blnk	chr19:40928926-40994535	67.1271	34.5596	31.6291	0.00559824	0.000574564	0.864452
Casp1	chr9:5298516-5307281	47.4203	88.7024	110.081	0.00773462	0.000574564	0.522602
Ccl12	chr11:82101844-82103399	0	7.76517	14.2195	0.000574564	0.000574564	0.146676
Cd52	chr4:134093537-134095073	430.987	687.588	940.357	0.070262	0.000574564	0.29528
Cd86	chr16:36603868-36666077	4.31441	9.82927	16.0686	0.00328097	0.000574564	0.0706575
Cd9	chr6:125460265-125494755	275.373	148.627	81.2683	0.00631808	0.000574564	0.0097773
Cdk6	chr5:3344311-3522225	15.0709	9.60286	5.84897	0.0932044	0.000574564	0.0682872
Cebpd	chr16:15887285-16146851	8.12767	24.0633	31.1174	0.00200023	0.000574564	0.533542
Cnp	chr11:100574938-100581739	15.9636	24.5368	34.8397	0.101033	0.000574564	0.195629
Colec12	chr18:9707647-9877995	17.6875	9.28639	6.32236	0.008065	0.000574564	0.171126
D17Wsu92e	chr17:27751231-27820542	42.8849	79.1337	98.3116	0.00559824	0.000574564	0.532056
Degs1	chr1:182275769-182282759	158.236	83.5733	71.4024	0.00446002	0.000574564	0.696006
Dhcr7	chr7:143823166-143848410	4.72044	10.2831	11.8793	0.00200023	0.000574564	0.747783
Dnase2a	chr8:84908623-84911461	105.169	67.2247	50.0914	0.0712486	0.000574564	0.307866
Dtx4	chr19:12466335-12501996	17.4265	16.547	5.43352	0.929508	0.000574564	0.000574564
Egr2	chr10:67537868-67542188	25.9557	21.1133	4.70456	0.555101	0.000574564	0.000574564
Fam129b	chr2:32876133-32961255	115.268	67.225	36.443	0.0335904	0.000574564	0.00944011
Fam134b	chr15:25843297-25973696	27.921	16.4332	11.0805	0.0333349	0.000574564	0.169454
Fam63a	chr3:95282934-95307176	33.7481	18.5245	16.0057	0.00773462	0.000574564	0.727681
Fbrsl1	chr5:110361751-110448503	3.94725	9.7668	10.5034	0.000574564	0.000574564	0.900215
Fcgr4	chr1:171018925-171029761	65.4148	68.2237	305.3	0.949562	0.000574564	0.000574564
Fcrls	chr3:87250964-87263524	49.4818	96.4529	119.734	0.00200023	0.000574564	0.509908
Fn1	chr1:71585472-71653234	15.123	8.04301	3.61008	0.00522145	0.000574564	0.00108128
Gbp8	chr5:105014152-105053561	0.490995	3.86916	20.0598	0.000574564	0.000574564	0.000574564
Gca	chr2:62664326-62694109	2.35359	9.89392	10.1302	0.000574564	0.000574564	0.972846
Glipr1	chr10:111972694-111997264	149.381	56.6794	51.119	0.0677426	0.000574564	0.925416
Gm1966	chr7:106595548-106644645	3.0309	7.77856	11.9525	0.000574564	0.000574564	0.109345
Gpr65	chr12:98268634-98276722	47.6983	36.0302	102.646	0.374606	0.000574564	0.000574564
H2-Aa	chr17:34282750-34287771	259.237	145.519	118.012	0.0135482	0.000574564	0.52341
H2-T23	chr17:35994503-36038174	145.928	276.444	482.5	0.0156756	0.000574564	0.0601047
Hk3	chr13:54949431-55021385	112.857	176.83	261.639	0.100309	0.000574564	0.182063
Il15	chr8:82331623-82402586	6.12246	12.9511	18.1751	0.0110909	0.000574564	0.328461
Il18	chr9:50565367-50581837	5.03958	12.8211	19.7263	0.00446002	0.000574564	0.184251
Il18bp	chr7:102015076-102018155	5.89618	10.1582	55.9925	0.0672244	0.000574564	0.000574564
Itgax	chr7:128129567-128150657	90.1233	101.277	38.7904	0.801942	0.000574564	0.000574564
Itpr1	chr6:108213095-108551116	4.54845	9.97932	13.4853	0.000574564	0.000574564	0.282189
Kcnn4	chr7:24370262-24385212	44.0062	22.5009	19.113	0.00446002	0.000574564	0.697284
Keap1	chr9:21229729-21239332	11.1454	21.8339	28.2326	0.0024453	0.000574564	0.403862
Lat2	chr5:134600102-134615025	158.251	79.4515	68.6705	0.00155184	0.000574564	0.722575
Lrrc25	chr8:70616843-70620850	79.3237	115.158	168.704	0.147755	0.000574564	0.131896
Lrrc8c	chr5:105519470-105608954	4.54007	10.8913	12.4499	0.00108128	0.000574564	0.765253
Lst1	chr17:35185094-35188440	151.51	266.818	406.985	0.0156756	0.000574564	0.0947535
Map4k3	chr17:80580512-80728025	30.754	14.169	12.8984	0.00108128	0.000574564	0.854426
Mctp1	chr13:76384960-77031810	22.3123	28.05	7.95136	0.484385	0.000574564	0.000574564
Mfsd7b	chr1:191005831-191029781	31.3116	12.4523	11.7583	0.0300658	0.000574564	0.952419
Mkl2	chr16:13256480-13417529	14.6775	8.17647	6.8378	0.017115	0.000574564	0.633825
Myo5a	chr9:75071205-75223687	77.0327	37.8161	35.0203	0.00155184	0.000574564	0.887518
Nab1	chr1:52455848-52500448	12.6206	27.8707	32.9308	0.00155184	0.000574564	0.654162
Nufip1	chr14:76110890-76137379	4.61661	9.30445	10.6186	0.00286561	0.000574564	0.774846
Nxpe5	chr5:138225903-138251875	7.01401	7.53413	26.038	0.905776	0.000574564	0.000574564
Ogfrl1	chr1:23366423-23383175	7.35258	11.0256	17.0183	0.145765	0.000574564	0.0997942
Parp8	chr13:116854823-117025516	10.1851	13.86	21.1208	0.301215	0.000574564	0.0999661
Pcna	chr2:132249285-132253180	237.272	106.95	113.565	0.00108128	0.000574564	0.918996
Pcp4l1	chr1:171173263-171196268	16.0422	0.269573	1.39089	0.00108128	0.000574564	0.0340992
Pcyt1a	chr16:32430920-32475065	44.0582	22.9299	17.8765	0.0036881	0.000574564	0.425928
Pde7b	chr10:20398003-20725068	1.88321	9.72579	13.039	0.000574564	0.000574564	0.323019
Pdgfa	chr5:138976971-138994953	11.0239	9.48002	3.91427	0.752801	0.000574564	0.00200023
Pdp2	chr8:104591467-104596849	4.35669	9.59738	10.7143	0.000574564	0.000574564	0.823141
Pla2g16	chr19:7557458-7588545	1.40208	9.47894	18.4968	0.000574564	0.000574564	0.00446002
Plk2	chr13:110395043-110400843	80.1985	92.8536	26.2768	0.713024	0.000574564	0.000574564
Ptafr	chr4:132564066-132580866	239.896	133.429	103.862	0.0123314	0.000574564	0.416026
Ptger4	chr15:5233398-5244187	11.7201	17.8105	27.2391	0.105525	0.000574564	0.0898348
Ptk2	chr15:73205104-73423191	3.92248	8.7104	10.7386	0.00108128	0.000574564	0.55977
Pttg1	chr11:43420247-43426248	17.5092	34.1752	50.5733	0.00666712	0.000574564	0.168832
Qpct	chr17:79051905-79090243	19.9304	8.88091	7.39502	0.00108128	0.000574564	0.692203
Rac2	chr15:78559168-78572783	75.186	136.098	164.374	0.00702738	0.000574564	0.611164
Rgs14	chr13:55369731-55384687	7.61276	14.9756	16.5847	0.00446002	0.000574564	0.841825
Rnf114	chr2:167481135-167516166	19.5401	43.0622	52.746	0.00200023	0.000574564	0.58743
Rnf135	chr11:80183871-80199753	7.81403	12.6303	20.4031	0.0719911	0.000574564	0.0544706
Rnf167	chr11:70647588-70651414	13.7262	6.23688	6.13568	0.00286561	0.000574564	0.982378
Rnpep	chr1:135262698-135284084	54.9323	80.7143	109.525	0.126025	0.000574564	0.282344
Rpl13a	chr7:45125562-45128745	459.586	429.746	9257.64	0.905222	0.000574564	0.000574564
Samhd1	chr2:157097528-157135222	60.285	112.998	203.81	0.00200023	0.000574564	0.0123314
Selt	chr3:58576657-58593546	51.3604	99.1934	107.596	0.00286561	0.000574564	0.869273
Sepw1	chr7:15917207-15922371	11.7156	22.968	38.0417	0.0123314	0.000574564	0.0593311
Sfxn5	chr6:85213050-85333422	3.34675	8.97087	13.6272	0.000574564	0.000574564	0.116338
Sgms1	chr19:32122726-32388454	27.7708	16.32	11.2105	0.0311365	0.000574564	0.191043
Sh2b2	chr5:136218148-136244940	3.45264	5.96867	10.1424	0.048573	0.000574564	0.0413478
Slamf9	chr1:172475359-172478409	13.2217	21.2365	43.2407	0.100138	0.000574564	0.00446002
Slc12a9	chr5:137314557-137333582	8.56599	9.5157	19.5152	0.834326	0.000574564	0.00108128
Slc25a12	chr2:71274294-71367554	11.3261	23.1168	29.2545	0.00108128	0.000574564	0.469083
Slc27a1	chr8:71568926-71586708	39.0472	31.4063	17.728	0.503899	0.000574564	0.0162629
Slc28a2	chr2:122426476-122461130	7.28093	13.1681	20.2438	0.0180122	0.000574564	0.0985552
Slc6a8	chrX:73673132-73682500	38.0403	27.5266	15.7059	0.238489	0.000574564	0.0162629
Snx2	chr18:53176364-53220860	79.2038	149.172	178.826	0.00702738	0.000574564	0.612592
Soat1	chr1:156428107-156474328	266.547	133.799	128.845	0.00200023	0.000574564	0.954575
St3gal5	chr6:72097607-72154570	5.14256	7.92815	11.967	0.152996	0.000574564	0.156739
St8sia4	chr1:95587681-95667594	48.2108	21.4376	11.4749	0.00155184	0.000574564	0.00522145
Stard3	chr11:98358367-98381112	29.8784	50.337	65.0861	0.0221249	0.000574564	0.385878
Stard7	chr2:127270228-127298934	19.9419	36.5462	40.6121	0.00910745	0.000574564	0.819097
Stk10	chr11:32533265-32624595	21.8108	12.1331	10.0113	0.00875806	0.000574564	0.58205
Stk40	chr4:126103956-126141029	5.0667	10.7649	12.9152	0.00108128	0.000574564	0.625556
Tcof1	chr18:60813755-60848964	8.37688	16.367	18.6192	0.00200023	0.000574564	0.764015
Tec	chr5:72755717-72868448	28.3201	16.9036	12.9075	0.0362779	0.000574564	0.41222
Tgfbr1	chr4:47353304-47414924	103.656	77.4778	42.1645	0.330617	0.000574564	0.00773462
Themis2	chr4:132782356-132796364	45.0506	58.1677	141.52	0.393186	0.000574564	0.000574564
Tmem176b	chr6:48833810-48841374	92.1631	170.18	257.501	0.0104379	0.000574564	0.114462
Tmem245	chr4:56876012-56947429	15.0803	8.57499	6.83505	0.0168172	0.000574564	0.5155
Tmem67	chr4:12039355-12088007	2.1282	9.98724	10.9261	0.000574564	0.000574564	0.876111
Tnfrsf14	chr4:154922209-154928077	23.2146	49.2143	95.6425	0.0024453	0.000574564	0.00407559
Tnfsf10	chr3:27317076-27339665	0.335389	9.08138	10.3581	0.000574564	0.000574564	0.778408
Trafd1	chr5:121371724-121385615	53.7178	102.702	140.671	0.00485543	0.000574564	0.272711
Tspan3	chr9:56135883-56161070	40.2337	73.6803	100.514	0.00875806	0.000574564	0.265139
Vat1	chr11:101458747-101466199	258.286	170.7	128.854	0.141475	0.000574564	0.37634
Vegfa	chr17:46016992-46032377	14.0309	21.6201	32.3882	0.109155	0.000574564	0.121941
Vti1a	chr19:55316056-55627461	12.9185	27.2497	26.7696	0.00108128	0.000574564	0.974568
Wbp5	chrX:136245079-136247139	74.1603	37.7909	30.0121	0.00407559	0.000574564	0.504725
Zmiz1	chr14:25459184-25666747	28.0938	13.5702	13.0525	0.00155184	0.000574564	0.951311
