# Supplementary material for: Characterisation of genes differentially expressed in macrophages by virulent and attenuated Mycobacterium tuberculosisthrough RNA-Seq analysis
Source: Sci Rep. 2019 Mar 11;9:4027. doi: 10.1038/s41598-019-40814-0 (PMC6411972; doi:10.1038/s41598-019-40814-0)
Supplement: Supplementary file 5 — Supplementary Table S4 [file 41598_2019_40814_MOESM5_ESM.xlsx]

## Sheet: 시트1
Table S4. A list of strain-specifically and commonly expressed genes of Mycobacterium tuberculosis.
Expression levels (FPKM) were estimated by re-alignment of reads which were not mapped to Mouse genome, to M.tuberculosis reference genome.
	124 genes which are expressed both Ra and Rv						214 genes which are expressed at Ra specific						25 genes which are expressed Rv specific
Gene symbol	Infection(Ra) rep.1	Infection(Ra) rep.2	Infection(Rv) rep.1	Infection(Rv) rep.2		Gene symbol	Infection(Ra) rep.1	Infection(Ra) rep.2	Infection(Rv) rep.1	Infection(Rv) rep.2		Gene symbol	Infection(Ra) rep.1	Infection(Ra) rep.2	Infection(Rv) rep.1	Infection(Rv) rep.2
rrl	68454	191849	171956	214411		mymT	9244.7	14218.1	0	0		pknB	0	0	202	134.9
rrf	32605.3	150438	173529	57253.1		vapB17	2864.3	4405.2	0	0		cstA	0	0	81.7	218.3
rrs	45170.2	110113	52334.4	70578.7		Rv2660c	1432.2	4405.2	0	0		mbtN	0	0	176.9	236.2
ssr	20218.4	68170.5	59328	58715.3		vapB36	1884.7	2898.6	0	0		purM	0	0	189.9	253.7
MTS2823	5731.6	68561.8	26817	29075		Rv1831	975.3	3000.1	0	0		papA3	0	0	278.7	186.1
rnpB	2997	25812.1	12619.3	35785.4		Rv0430	589.4	1812.9	0	0		Rv0073	0	0	214.5	286.4
whiB1	1010.2	3107.3	10639.9	3547.7		ureF	1338.7	915	0	0		era	0	0	242	323.2
groES	2481.3	1908.1	1632.5	2178.5		acpM	881.5	1355.8	0	0		Rv3225c	0	0	138.7	370.4
Rv2034	1045.6	1608.2	1375.7	1836.1		Rv1072	914.5	1250.3	0	0		Rv1457c	0	0	290.6	388.1
Rv0397	386.5	1188.9	1016.9	2714.8		Rv1152	787	1210.3	0	0		Rv3348	0	0	292.9	391.1
Rv0094c	1497.3	351.9	1280.2	552.4		Rv3716c	969.5	994	0	0		Rv3844	0	0	292.9	391.1
Rv3467	1483	351.9	1280.2	401.7		Rv0992c	823.5	1013.2	0	0		nusG	0	0	329.5	440.1
Rv2205c	884.7	226.8	1163.1	517.8		Rv3632	449.7	1383.2	0	0		Rv3268	0	0	347.8	464.5
rpsB	974.7	599.6	512.6	342.3		Rv2256c	389	1196.6	0	0		Rv2252	0	0	466.1	311.2
groEL2	363.1	698	835.3	478.2		Rv2694c	386.5	1188.9	0	0		Rv1815	0	0	365.8	488.5
PPE60	438.8	1012.3	346.1	462.3		Rv0420c	618.5	951.3	0	0		canB	0	0	402.3	537.2
Rv2033c	704.6	619.3	529.4	353.5		Rv2980	938.6	577.4	0	0		Rv1463	0	0	566.6	378.3
nadC	98.4	605.1	1034.6	345.4		mmpS4	584.9	899.6	0	0		Rv3639c	0	0	465.2	621.3
Rv1587c	489.6	330.7	673.2	519.2		Rv2743c	422.4	974.6	0	0		scoA	0	0	622.8	415.9
PPE54	695.5	188.4	460	399.4		Rv3657c	863.2	531	0	0		rplA	0	0	670.8	447.9
PE_PGRS6	896.3	250.6	214.2	286.1		Rv0513	744.4	572.4	0	0		Rv3807c	0	0	1147.9	766.4
PE_PGRS14	790.5	162.1	207.9	462.7		Rv0141c	309.3	951.3	0	0		rpsL	0	0	982	1310.9
rho	361.2	740.6	211	281.9		Rv0390	292.5	899.6	0	0		dut	0	0	646.1	1725.5
Rv0813c	269.5	414.5	354.4	473.2		desA2	206.2	951.2	0	0		PE5	0	0	1551.1	2069.9
umaA	587.5	301.2	257.5	343.9		murG	938.4	192.4	0	0		esxW	0	0	3443.3	1148.6
Rv2159c	542.1	238.2	407.3	272		nadB	700	430.6	0	0
fbpD	277.3	284.3	243.1	649.2		Rv0650	821.3	280.7	0	0
icl1	535	548.6	156.3	208.8		Rv3673c	267.8	823.8	0	0
PE_PGRS13	818.7	290.6	82.8	221.2		hisF	428.8	659.4	0	0
gyrB	317.8	108.6	464.3	496.1		rpsI	254.4	782.5	0	0
Rv2723	195.1	400	512.9	228.4		Rv2039c	402.7	619.3	0	0
hsaD	95.7	294.5	251.7	672.4		leuA	446.5	572.3	0	0
rpoB	233.3	299	408.9	341.3		menC	745.4	254.7	0	0
PE_PGRS32	788.3	115.5	197.4	131.8		sigJ	700.3	269.3	0	0
PE_PGRS15	637.3	245	209.5	139.9		iniB	312.6	641	0	0
PE_PGRS44	360.8	138.7	237.2	475.2		Rv3237c	229.9	707.1	0	0
Rv0072	304.3	234	400.1	267.2		rbfA	369	567.5	0	0
moeA1	119.6	551.6	314.4	209.9		eccB3	227.9	701	0	0
murD	358.6	315.1	134.7	359.8		Rv2633c	227.5	699.7	0	0
PE_PGRS1	700.5	153.9	131.6	175.7		Rv3912	573.1	352.6	0	0
Rv1945	332.8	85.3	145.8	584.3		Rv1610	510.2	392.3	0	0
rhlE	420	143.5	245.4	327.8		Rv0358	434.2	445.2	0	0
eccA3	190.3	234.2	300.3	401.1		lppD	621.8	239.1	0	0
Rv2077c	83.8	515.4	220.3	294.2		Rv2005c	564.3	289.3	0	0
dnaK	115.4	355.1	202.3	405.4		ruvA	331.9	510.5	0	0
Rv2370c	290	178.4	152.5	407.4		Rv3548c	271.5	556.7	0	0
alr	251.7	387.1	165.5	221		hsaG	545.2	279.5	0	0
Rv1148c	310.3	238.6	272	181.6		Rv1353c	110.5	679.8	0	0
htrA	279.4	143.2	244.9	327.1		Rv1086	439.7	338.1	0	0
pks8	349.9	129.1	368	147.4		fixA	107.7	662.7	0	0
cydC	379.6	129.7	332.7	148.1		fhaA	326.7	430.6	0	0
PPE24	392.1	134	229.1	229.5		pks10	525.1	230.7	0	0
Rv2962c	168.6	172.8	443.2	197.3		Rv1870c	297.5	457.5	0	0
sahH	200.6	462.8	131.9	176.1		lipW	456.3	280.7	0	0
pks9	293.9	139.1	59.4	476.4		Rv3860	531.5	204.3	0	0
Rv2326c	272.7	104.8	89.6	478.8		purU	441.3	271.5	0	0
pstS2	283.2	217.8	186.2	248.7		Rv3483c	280	430.7	0	0
pepD	270.3	332.6	142.2	189.9		Rv2734	98.8	607.9	0	0
PE_PGRS43	512.4	124.4	106.4	189.4		ftsQ	434.2	267.1	0	0
Rv0576	233.9	179.9	307.5	205.4		moeW	170.9	525.7	0	0
PE_PGRS22	601.1	84	143.7	96		Rv1265	269.5	414.5	0	0
PE_PGRS52	323.4	198.9	170.1	227.1		pheA	422.2	259.7	0	0
fadA2	230.2	177	302.6	202.1		Rv2739c	467.9	205.6	0	0
mce1A	221.8	341.2	145.8	194.8		Rv1226c	511.1	157.2	0	0
mprB	442.1	151.1	129.2	172.5		echA3	261.3	401.9	0	0
Rv3115	321.4	208.6	227	133.3		mycP3	490.3	167.6	0	0
Rv1473	180.8	417	118.8	158.7		Rv2850c	420.2	235	0	0
Rv1199c	280.5	113.8	259.4	191.6		mobA	159.8	491.5	0	0
PE_PGRS46	483.3	92.9	158.8	106.1		proZ	249.2	383.2	0	0
htpG	74	227.7	389.3	130		PE8	309.2	317.1	0	0
PPE19	217.4	200.6	171.5	229.1		Rv0687	309.2	317.1	0	0
Rv1047	345.4	170.7	194.6	83.3		nagA	271.6	348.1	0	0
Rv3023c	289.9	189.7	227	83.3		PE_PGRS2	460	157.2	0	0
PE_PGRS28	493.8	49	125.7	111.9		hsd4A	85.8	527.8	0	0
guaB1	156.3	160.2	274	183		nadD	148.7	457.5	0	0
treS	402.1	123.7	105.7	141.2		Rv0175	146.7	451.3	0	0
rne	290.9	149.1	63.7	255.4		Rv0192	143.5	441.4	0	0
treZ	41.8	128.7	440.1	147		argD	386.6	198.2	0	0
Rv2512c	257.7	75.9	227	191.6		Rv2474c	142.8	439.3	0	0
pks7	323.5	96.3	109.7	219.9		mycP2	444.5	136.7	0	0
rpoC	223.6	211.6	45.2	241.6		hycP	140	430.7	0	0
iniA	112.4	230.5	98.5	263.2		Rv3169	349.4	215	0	0
pknI	290.1	127.5	109	145.6		Rv0712	277.3	284.3	0	0
clpB	247.5	253.7	72.3	96.6		galE2	347.2	213.6	0	0
tkt	101.8	104.3	89.2	357.4		proA	370	189.7	0	0
pks12	260.4	113.3	221.3	55.4		murE	412.8	141.1	0	0
Rv1565c	259.5	99.8	170.6	113.9		PPE49	331.1	203.7	0	0
PPE56	217.9	72.4	278.7	62		trpC	209.2	321.7	0	0
pks6	257.5	49.5	253.8	56.5		moxR2	294.9	226.8	0	0
mmpL3	171.4	226	128.8	86		eis	320.3	197	0	0
ctpI	219.6	253.3	36.1	96.4		Rv0688	126.6	389.4	0	0
Rv2424c	26.9	82.7	212	283.2		Rv0026	169	346.5	0	0
PPE8	239.2	61.3	209.7	93.4		uvrA	71.2	438	0	0
PE_PGRS50	467.3	44.9	38.4	51.3		hemY	334.5	171.5	0	0
mas	147.1	32.3	304	110.7		Rv1702c	332.8	170.6	0	0
Rv2395	35.8	110.1	188.2	251.4		epiB	248.5	254.7	0	0
acs	36.8	113.1	290	129.1		Rv2990c	195.8	301.2	0	0
sigA	139.7	143.2	122.4	163.5		Rv1726	326.8	167.6	0	0
uvrD2	237.5	104.3	89.2	119.1		Rv2529	325.2	166.7	0	0
ppk1	63.6	195.7	167.3	111.7		hisA	120.4	370.4	0	0
helZ	181.6	209.5	59.7	79.7		clpX	119.6	367.8	0	0
purL	218.8	96.1	82.2	109.8		Rv0184	117.8	362.2	0	0
pca	121.6	62.3	106.6	213.5		kshA	269.1	206.9	0	0
PE_PGRS27	348.9	26.2	67.1	59.8		embR	267.4	205.6	0	0
pks1	235.8	42.7	109.4	97.4		fadE34	366.8	102.6	0	0
Rv2566	300.3	61.6	52.6	70.3		narK2	65.4	402.5	0	0
pknK	288.3	63.3	54.1	72.3		Rv2296	184.1	283.1	0	0
PPE5	181	30.9	158.6	105.9		Rv3736	225	230.7	0	0
nrdE	68.6	105.5	180.4	120.5		ccdA	111.6	343.4	0	0
pks13	309.5	39.7	67.8	45.3		lpqK	251	193	0	0
pgmA	44.7	137.6	117.6	157.1		Rv1637c	108.8	334.7	0	0
ppsA	130.6	36.5	156.1	125.1		PPE1	108.4	333.4	0	0
secA1	48.7	74.9	64	256.6		Rv1006	42.9	396.2	0	0
fas	178.9	66	94.1	100.5		eccA1	42.4	391.5	0	0
ppsB	175.2	44.9	115.2	102.6		Rv2456c	244.6	188.1	0	0
gpsI	62.7	96.4	164.9	110.1		Rv0787	170.2	261.8	0	0
lysX	58.3	59.8	102.2	204.8		Rv3433c	264.3	162.6	0	0
carB	82	63	53.9	215.9		fum	263.7	162.2	0	0
lepA	73.3	112.7	96.3	128.7		recA	237.6	182.7	0	0
metH	19.1	176.2	100.4	67.1		Rv1192	103.1	317.1	0	0
ileS	88.2	67.8	116	77.4		PPE27	303.2	116.6	0	0
mmpL9	48	147.6	63.1	84.3		mshA	259.9	159.9	0	0
gltB	58.9	135.8	77.4	51.7		ephE	165	253.8	0	0
Rv2823c	28.9	89	76.1	101.6		Rv1510	235.2	180.9	0	0
						mbtB	366.8	49.1	0	0
						Rv0213c	232	178.4	0	0
						Rv0480c	100.7	309.6	0	0
						Rv0485	231.4	177.9	0	0
						espG1	99.3	305.3	0	0
						desA1	158.3	243.5	0	0
						Rv1313c	313.1	87.6	0	0
						Rv3798	313.1	87.6	0	0
						pssA	97.9	301.2	0	0
						xylB	225.3	173.3	0	0
						PPE2	263.4	135	0	0
						fadD31	155.3	238.8	0	0
						PPE21	281.1	108.1	0	0
						mgtE	218.5	168	0	0
						mmsB	94.5	290.6	0	0
						truB	92.8	285.6	0	0
						accD6	52.9	325.2	0	0
						eccB4	213	163.8	0	0
						mmpS3	92.4	284.3	0	0
						wbbL1	91.6	281.9	0	0
						pntB	210.4	161.8	0	0
						chaA	146.4	225.2	0	0
						Rv2953	183.4	188.1	0	0
						glpX	145.5	223.7	0	0
						PPE63	208.4	160.2	0	0
						infB	206.3	158.6	0	0
						Rv3695	88.3	271.5	0	0
						phoH2	175.9	180.4	0	0
						Rv3579c	84.1	258.7	0	0
						pncB1	169	173.3	0	0
						Rv2177c	185.5	142.6	0	0
						Rv1779c	202.5	124.6	0	0
						Rv0293c	128.9	198.2	0	0
						cysS1	160.2	164.2	0	0
						Rv0885	78.6	241.7	0	0
						manA	125.9	193.6	0	0
						Rv0922	44.4	273.4	0	0
						Rv2650c	156.3	160.2	0	0
						Rv2781c	77.4	238.2	0	0
						Rv0862c	218.2	95.9	0	0
						hycQ	153	156.8	0	0
						fadE36	75.5	232.4	0	0
						Rv3466	92.1	212.6	0	0
						fadD32	188.3	115.9	0	0
						kdpD	216.7	83.3	0	0
						gabP	117	179.9	0	0
						mycP5	41.4	255	0	0
						frdA	166.4	128	0	0
						pknJ	164.5	126.5	0	0
						ald	70.6	217.1	0	0
						Rv2659c	69.7	214.3	0	0
						hisC1	68.6	210.9	0	0
						Rv2978c	109.5	168.4	0	0
						narU	108.4	166.7	0	0
						lprK	66.4	204.3	0	0
						fadA5	66.2	203.7	0	0
						espA	66	203.1	0	0
						Rv2625c	65.8	202.5	0	0
						Rv1462	65	200	0	0
						mce2C	103.7	159.5	0	0
						Rv1627c	64.1	197	0	0
						glgC	63.7	195.9	0	0
						Rv3428c	62.6	192.4	0	0
						PPE25	144	110.7	0	0
						PE4	98.7	151.8	0	0
						Rv3729	60.6	186.3	0	0
						gabD1	96.7	148.7	0	0
						pstP	96	147.7	0	0
						ffh	93.7	144.2	0	0
						Rv1375	57.7	177.5	0	0
						thrA	57.4	176.5	0	0
						Rv0218	57.2	176	0	0
						Rv2731	56	172.4	0	0
						fabG4	55.5	170.6	0	0
						Rv2791c	54.8	168.4	0	0
						PE_PGRS35	87.4	134.5	0	0
						Rv2974c	53.3	163.8	0	0
						ripA	53	163	0	0
						Rv3087	53	163	0	0
						eccB1	52	159.9	0	0
						Rv1979c	51.8	159.5	0	0
						fadD26	83.2	128	0	0
						Rv2315c	49	150.7	0	0
						mce2F	47.8	147.1	0	0
						cydD	46.7	143.5	0	0
						Rv3403c	46.1	141.7	0	0
						emrB	45.4	139.6	0	0
						narH	43.7	134.5	0	0
						Rv0939	37.2	114.5	0	0
						pks2	62.6	32.1	0	0
